# Supplementary material for: Ecologically informed microbial biomarkers and accurate classification of mixed and unmixed samples in an extensive cross-study of human body sites
Source: Microbiome. 2018 Oct 24;6:192. doi: 10.1186/s40168-018-0565-6 (PMC6201589; doi:10.1186/s40168-018-0565-6)
Supplement: Supplementary file 1 — Table S4. Accessions for sequencing runs, sequencing samples, and projects contained in GlobalBodysites. (TSV 440 kb) [file 40168_2018_565_MOESM1_ESM.tsv]

Run	Sample	Study
ERR006613	ERS000512	ERP000071
ERR006630	ERS000529	ERP000071
ERR006632	ERS000531	ERP000071
ERR006633	ERS000532	ERP000071
ERR006640	ERS000539	ERP000071
ERR006652	ERS000551	ERP000071
ERR006662	ERS000561	ERP000071
ERR006664	ERS000563	ERP000071
ERR006673	ERS000572	ERP000071
ERR006676	ERS000575	ERP000071
ERR006681	ERS000580	ERP000071
ERR006682	ERS000581	ERP000071
ERR006683	ERS000582	ERP000071
ERR006684	ERS000583	ERP000071
ERR006685	ERS000584	ERP000071
ERR006692	ERS000591	ERP000071
ERR006700	ERS000599	ERP000071
ERR006701	ERS000600	ERP000071
ERR006710	ERS000609	ERP000071
ERR006711	ERS000610	ERP000071
ERR006712	ERS000611	ERP000071
ERR006713	ERS000612	ERP000071
ERR006720	ERS000619	ERP000071
ERR006734	ERS000633	ERP000071
ERR006740	ERS000639	ERP000071
ERR006741	ERS000640	ERP000071
ERR006749	ERS000648	ERP000071
ERR006750	ERS000649	ERP000071
ERR006752	ERS000651	ERP000071
ERR006757	ERS000656	ERP000071
ERR006769	ERS000668	ERP000071
ERR006779	ERS000678	ERP000071
ERR006791	ERS000690	ERP000071
ERR006793	ERS000692	ERP000071
ERR006811	ERS000710	ERP000071
ERR006820	ERS000719	ERP000071
ERR006822	ERS000721	ERP000071
ERR006824	ERS000723	ERP000071
ERR006829	ERS000728	ERP000071
ERR006830	ERS000729	ERP000071
ERR006831	ERS000730	ERP000071
ERR006837	ERS000736	ERP000071
ERR006838	ERS000737	ERP000071
ERR006848	ERS000747	ERP000071
ERR006849	ERS000748	ERP000071
ERR006850	ERS000749	ERP000071
ERR006851	ERS000750	ERP000071
ERR006858	ERS000757	ERP000071
ERR006869	ERS000768	ERP000071
ERR006871	ERS000770	ERP000071
ERR006872	ERS000771	ERP000071
ERR006873	ERS000772	ERP000071
ERR006878	ERS000777	ERP000071
ERR006879	ERS000778	ERP000071
ERR006887	ERS000786	ERP000071
ERR006888	ERS000787	ERP000071
ERR006890	ERS000789	ERP000071
ERR006896	ERS000795	ERP000071
ERR006907	ERS000806	ERP000071
ERR006908	ERS000807	ERP000071
ERR006909	ERS000808	ERP000071
ERR006917	ERS000816	ERP000071
ERR006918	ERS000817	ERP000071
ERR006929	ERS000828	ERP000071
ERR006939	ERS000838	ERP000071
ERR006951	ERS000850	ERP000071
ERR006962	ERS000861	ERP000071
ERR006967	ERS000866	ERP000071
ERR006968	ERS000867	ERP000071
ERR006969	ERS000868	ERP000071
ERR006970	ERS000869	ERP000071
ERR006976	ERS000875	ERP000071
ERR006977	ERS000876	ERP000071
ERR006978	ERS000877	ERP000071
ERR006988	ERS000887	ERP000071
ERR007012	ERS000911	ERP000071
ERR007017	ERS000916	ERP000071
ERR007019	ERS000918	ERP000071
ERR007020	ERS000919	ERP000071
ERR007029	ERS000928	ERP000071
ERR007034	ERS000933	ERP000071
ERR007037	ERS000936	ERP000071
ERR007046	ERS000945	ERP000071
ERR007048	ERS000947	ERP000071
ERR007049	ERS000948	ERP000071
ERR007068	ERS000967	ERP000071
ERR007070	ERS000969	ERP000071
ERR007080	ERS000979	ERP000071
ERR007088	ERS000987	ERP000071
ERR007093	ERS000992	ERP000071
ERR007096	ERS000995	ERP000071
ERR007115	ERS001014	ERP000071
ERR007120	ERS001019	ERP000071
ERR007121	ERS001020	ERP000071
ERR007144	ERS001043	ERP000071
ERR007152	ERS001051	ERP000071
ERR007154	ERS001053	ERP000071
ERR007162	ERS001061	ERP000071
ERR007168	ERS001067	ERP000071
ERR007169	ERS001068	ERP000071
ERR007178	ERS001077	ERP000071
ERR007194	ERS001093	ERP000071
ERR007195	ERS001094	ERP000071
ERR007197	ERS001096	ERP000071
ERR007205	ERS001104	ERP000071
ERR007215	ERS001114	ERP000071
ERR007236	ERS001135	ERP000071
ERR007237	ERS001136	ERP000071
ERR007243	ERS001142	ERP000071
ERR007244	ERS001143	ERP000071
ERR007245	ERS001144	ERP000071
ERR007246	ERS001145	ERP000071
ERR007253	ERS001152	ERP000071
ERR007255	ERS001154	ERP000071
ERR007273	ERS001172	ERP000071
ERR007274	ERS001173	ERP000071
ERR007275	ERS001174	ERP000071
ERR007283	ERS001182	ERP000071
ERR007294	ERS001193	ERP000071
ERR007296	ERS001195	ERP000071
ERR007297	ERS001196	ERP000071
ERR007303	ERS001202	ERP000071
ERR007305	ERS001204	ERP000071
ERR007307	ERS001206	ERP000071
ERR007312	ERS001211	ERP000071
ERR007314	ERS001213	ERP000071
ERR007319	ERS001218	ERP000071
ERR007322	ERS001221	ERP000071
ERR007332	ERS001231	ERP000071
ERR007333	ERS001232	ERP000071
ERR007334	ERS001233	ERP000071
ERR007342	ERS001241	ERP000071
ERR007353	ERS001252	ERP000071
ERR007373	ERS001272	ERP000071
ERR007383	ERS001282	ERP000071
ERR007393	ERS001292	ERP000071
ERR007403	ERS001302	ERP000071
ERR007405	ERS001304	ERP000071
ERR106977	ERS124501	ERP001346
ERR107004	ERS124528	ERP001346
ERR107023	ERS124547	ERP001346
ERR107045	ERS124569	ERP001346
ERR107072	ERS124596	ERP001346
ERR107085	ERS124609	ERP001346
ERR107091	ERS124615	ERP001346
ERR107104	ERS124628	ERP001346
ERR107121	ERS124645	ERP001346
ERR107140	ERS124664	ERP001346
ERR107143	ERS124667	ERP001346
ERR107150	ERS124674	ERP001346
ERR107190	ERS124714	ERP001346
ERR107195	ERS124719	ERP001346
ERR107216	ERS124740	ERP001346
ERR171463	ERS175913	ERP001811
ERR171465	ERS175915	ERP001811
ERR171466	ERS175916	ERP001811
ERR171467	ERS175917	ERP001811
ERR171468	ERS175918	ERP001811
ERR171469	ERS175919	ERP001811
ERR171471	ERS175921	ERP001811
ERR171474	ERS175924	ERP001811
ERR171475	ERS175925	ERP001811
ERR171476	ERS175926	ERP001811
ERR171477	ERS175927	ERP001811
ERR171481	ERS175931	ERP001811
ERR171483	ERS175933	ERP001811
ERR171485	ERS175935	ERP001811
ERR171486	ERS175936	ERP001811
ERR171487	ERS175937	ERP001811
ERR171488	ERS175938	ERP001811
ERR171493	ERS175943	ERP001811
ERR171494	ERS175944	ERP001811
ERR171495	ERS175945	ERP001811
ERR171496	ERS175946	ERP001811
ERR171501	ERS175951	ERP001811
ERR171504	ERS175954	ERP001811
ERR171507	ERS175958	ERP001811
ERR171508	ERS175959	ERP001811
ERR171509	ERS175960	ERP001811
ERR171510	ERS175961	ERP001811
ERR171511	ERS175962	ERP001811
ERR171512	ERS175963	ERP001811
ERR171514	ERS175966	ERP001811
ERR171515	ERS175967	ERP001811
ERR171517	ERS175969	ERP001811
ERR171518	ERS175970	ERP001811
ERR171519	ERS175971	ERP001811
ERR171520	ERS175972	ERP001811
ERR171522	ERS175974	ERP001811
ERR171523	ERS175975	ERP001811
ERR171525	ERS175977	ERP001811
ERR171527	ERS175979	ERP001811
ERR171534	ERS175986	ERP001811
ERR171536	ERS175988	ERP001811
ERR171537	ERS175989	ERP001811
ERR171538	ERS175990	ERP001811
ERR171540	ERS175992	ERP001811
ERR171541	ERS175993	ERP001811
ERR171542	ERS175994	ERP001811
ERR171544	ERS175996	ERP001811
ERR171545	ERS175997	ERP001811
ERR171546	ERS175998	ERP001811
ERR171547	ERS175999	ERP001811
ERR171548	ERS176000	ERP001811
ERR183942	ERS183070	ERP001901
ERR183943	ERS183071	ERP001901
ERR183944	ERS183072	ERP001901
ERR183945	ERS183073	ERP001901
ERR183946	ERS183074	ERP001901
ERR183947	ERS183075	ERP001901
ERR183948	ERS183076	ERP001901
ERR183949	ERS183077	ERP001901
ERR183950	ERS183078	ERP001901
ERR183951	ERS183079	ERP001901
ERR183952	ERS183080	ERP001901
ERR183953	ERS183081	ERP001901
ERR183954	ERS183082	ERP001901
ERR183955	ERS183083	ERP001901
ERR183956	ERS183084	ERP001901
ERR183957	ERS183085	ERP001901
ERR183958	ERS183086	ERP001901
ERR183959	ERS183087	ERP001901
ERR183960	ERS183088	ERP001901
ERR183961	ERS183089	ERP001901
ERR183962	ERS183090	ERP001901
ERR183963	ERS183091	ERP001901
ERR183964	ERS183092	ERP001901
ERR183965	ERS183093	ERP001901
ERR183966	ERS183094	ERP001901
ERR183967	ERS183095	ERP001901
ERR183968	ERS183096	ERP001901
ERR183969	ERS183097	ERP001901
ERR183970	ERS183098	ERP001901
ERR183971	ERS183099	ERP001901
ERR183972	ERS183100	ERP001901
ERR183973	ERS183101	ERP001901
ERR183974	ERS183102	ERP001901
ERR183976	ERS183104	ERP001901
ERR183977	ERS183105	ERP001901
ERR183978	ERS183106	ERP001901
ERR183980	ERS183108	ERP001901
ERR183982	ERS183110	ERP001901
ERR183983	ERS183111	ERP001901
ERR183985	ERS183113	ERP001901
ERR183986	ERS183114	ERP001901
ERR183987	ERS183115	ERP001901
ERR183989	ERS183117	ERP001901
ERR183991	ERS183119	ERP001901
ERR183992	ERS183120	ERP001901
ERR183993	ERS183121	ERP001901
ERR183994	ERS183122	ERP001901
ERR183995	ERS183123	ERP001901
ERR183996	ERS183124	ERP001901
ERR183997	ERS183125	ERP001901
ERR183998	ERS183126	ERP001901
ERR183999	ERS183127	ERP001901
ERR184000	ERS183128	ERP001901
ERR184001	ERS183129	ERP001901
ERR184002	ERS183130	ERP001901
ERR184003	ERS183131	ERP001901
ERR184004	ERS183132	ERP001901
ERR184005	ERS183133	ERP001901
ERR184006	ERS183134	ERP001901
ERR184007	ERS183135	ERP001901
ERR184009	ERS183137	ERP001901
ERR186050	ERS184592	ERP001928
ERR186055	ERS184597	ERP001928
ERR186057	ERS184599	ERP001928
ERR186059	ERS184601	ERP001928
ERR186062	ERS184604	ERP001928
ERR186065	ERS184607	ERP001928
ERR186067	ERS184609	ERP001928
ERR186068	ERS184610	ERP001928
ERR186069	ERS184611	ERP001928
ERR186078	ERS184620	ERP001928
ERR186082	ERS184624	ERP001928
ERR186083	ERS184625	ERP001928
ERR186087	ERS184629	ERP001928
ERR186088	ERS184630	ERP001928
ERR186091	ERS184633	ERP001928
ERR186095	ERS184637	ERP001928
ERR186096	ERS184638	ERP001928
ERR186097	ERS184639	ERP001928
ERR186098	ERS184640	ERP001928
ERR186101	ERS184643	ERP001928
ERR186102	ERS184644	ERP001928
ERR186104	ERS184646	ERP001928
ERR186105	ERS184647	ERP001928
ERR186110	ERS184652	ERP001928
ERR186111	ERS184653	ERP001928
ERR186113	ERS184655	ERP001928
ERR186114	ERS184656	ERP001928
ERR186115	ERS184657	ERP001928
ERR186116	ERS184658	ERP001928
ERR186117	ERS184659	ERP001928
ERR186122	ERS184664	ERP001928
ERR186130	ERS184672	ERP001928
ERR186138	ERS184680	ERP001928
ERR186139	ERS184681	ERP001928
ERR186142	ERS184684	ERP001928
ERR186143	ERS184685	ERP001928
ERR186145	ERS184687	ERP001928
ERR186147	ERS184689	ERP001928
ERR186148	ERS184690	ERP001928
ERR186149	ERS184691	ERP001928
ERR186153	ERS184695	ERP001928
ERR186156	ERS184698	ERP001928
ERR186162	ERS184704	ERP001928
ERR186163	ERS184705	ERP001928
ERR186164	ERS184706	ERP001928
ERR186169	ERS184711	ERP001928
ERR186173	ERS184715	ERP001928
ERR186177	ERS184719	ERP001928
ERR186183	ERS184725	ERP001928
ERR186189	ERS184731	ERP001928
ERR186190	ERS184732	ERP001928
ERR186191	ERS184733	ERP001928
ERR186195	ERS184737	ERP001928
ERR186198	ERS184740	ERP001928
ERR186199	ERS184741	ERP001928
ERR186202	ERS184744	ERP001928
ERR186203	ERS184745	ERP001928
ERR186209	ERS184751	ERP001928
ERR186211	ERS184753	ERP001928
ERR216453	ERS203015	ERP002098
ERR464102	ERS423948	-
ERR464390	ERS424239	-
ERR464834	ERS424689	-
ERR464840	ERS424696	-
ERR464845	ERS424701	-
ERR464858	ERS424715	-
ERR464889	ERS424748	-
ERR464896	ERS424755	-
ERR464919	ERS424778	-
ERR464929	ERS424789	-
ERR464951	ERS424811	-
ERR464966	ERS424827	-
ERR464989	ERS424850	-
ERR464991	ERS424852	-
ERR464996	ERS424857	-
ERR465015	ERS424876	-
ERR465033	ERS424895	-
ERR465065	ERS424927	-
ERR465074	ERS424936	-
ERR465086	ERS424948	-
ERR465090	ERS424952	-
ERR465094	ERS424956	-
ERR465096	ERS424958	-
ERR465110	ERS424973	-
ERR465120	ERS424984	-
ERR465128	ERS424992	-
ERR465134	ERS424998	-
ERR465152	ERS425016	-
ERR465156	ERS425020	-
ERR465173	ERS425039	-
ERR465177	ERS425043	-
ERR465184	ERS425050	-
ERR465198	ERS425064	-
ERR465204	ERS425070	-
ERR465215	ERS425081	-
ERR465227	ERS425093	-
ERR465235	ERS425102	-
ERR465260	ERS425127	-
ERR465292	ERS425160	-
ERR465297	ERS425165	-
ERR465322	ERS425190	-
ERR465324	ERS425192	-
ERR465330	ERS425199	-
ERR465334	ERS425203	-
ERR465357	ERS425227	-
ERR465361	ERS425231	-
ERR465368	ERS425238	-
ERR465376	ERS425246	-
ERR465377	ERS425247	-
ERR465381	ERS425251	-
ERR465383	ERS425253	-
ERR465387	ERS425258	-
ERR465397	ERS425268	-
ERR465403	ERS425274	-
ERR465405	ERS425276	-
ERR465406	ERS425277	-
ERR465408	ERS425279	-
ERR465411	ERS425282	-
ERR465415	ERS425287	-
ERR465422	ERS425295	-
ERR465432	ERS425305	-
ERR465440	ERS425313	-
ERR465467	ERS425340	-
ERR465468	ERS425341	-
ERR465469	ERS425342	-
ERR465477	ERS425351	-
ERR465482	ERS425356	-
ERR465486	ERS425360	-
ERR465490	ERS425364	-
ERR465492	ERS425366	-
ERR465493	ERS425367	-
ERR465504	ERS425378	-
ERR465511	ERS425385	-
ERR465519	ERS425393	-
ERR465521	ERS425395	-
ERR465530	ERS425404	-
ERR465531	ERS425405	-
ERR465533	ERS425407	-
ERR465544	ERS425418	-
ERR465547	ERS425421	-
ERR465554	ERS425428	-
ERR465555	ERS425429	-
ERR465558	ERS425432	-
ERR465575	ERS425451	-
ERR465576	ERS425452	-
ERR465601	ERS425478	-
ERR465613	ERS425492	-
ERR465623	ERS425503	-
ERR465626	ERS425506	-
ERR465630	ERS425510	-
ERR465639	ERS425519	-
ERR465640	ERS425520	-
ERR465645	ERS425525	-
ERR465657	ERS425537	-
ERR465682	ERS425563	-
ERR465684	ERS425565	-
ERR465689	ERS425570	-
ERR465695	ERS425576	-
ERR465700	ERS425581	-
ERR465702	ERS425583	-
ERR465712	ERS425593	-
ERR465713	ERS425594	-
ERR465718	ERS425599	-
ERR465727	ERS425609	-
ERR465728	ERS425610	-
ERR465733	ERS425615	-
ERR465743	ERS425625	-
ERR465744	ERS425626	-
ERR465747	ERS425629	-
ERR465749	ERS425631	-
ERR465753	ERS425635	-
ERR465761	ERS425643	-
ERR465762	ERS425644	-
ERR465763	ERS425645	-
ERR465765	ERS425647	-
ERR465778	ERS425660	-
ERR465779	ERS425661	-
ERR465787	ERS425669	-
ERR465788	ERS425670	-
ERR504809	ERS455430	-
ERR504813	ERS455434	-
ERR504815	ERS455436	-
ERR504822	ERS455443	-
ERR504829	ERS455451	-
ERR504834	ERS455456	-
ERR504839	ERS455461	-
ERR504840	ERS455462	-
ERR504845	ERS455467	-
ERR504846	ERS455468	-
ERR504854	ERS455477	-
ERR504861	ERS455485	-
ERR504865	ERS455489	-
ERR504867	ERS455491	-
ERR504872	ERS455497	-
ERR504874	ERS455499	-
ERR504878	ERS455503	-
ERR504880	ERS455505	-
ERR504882	ERS455507	-
ERR504902	ERS455528	-
ERR504906	ERS455532	-
ERR504907	ERS455533	-
ERR504910	ERS455536	-
ERR504911	ERS455537	-
ERR504912	ERS455538	-
ERR504914	ERS455540	-
ERR504916	ERS455542	-
ERR504918	ERS455544	-
ERR504920	ERS455546	-
ERR504923	ERS455549	-
ERR504926	ERS455553	-
ERR504927	ERS455554	-
ERR504929	ERS455556	-
ERR504933	ERS455560	-
ERR504934	ERS455562	-
ERR504939	ERS455568	-
ERR504946	ERS455577	-
ERR504963	ERS455595	-
ERR504965	ERS455598	-
ERR504967	ERS455600	-
ERR504968	ERS455602	-
ERR526291	ERS475105	ERP005860
ERR528329	ERS475105	ERP005860
ERR527046	ERS475106	ERP005860
ERR527047	ERS475107	ERP005860
ERR527048	ERS475108	ERP005860
ERR527049	ERS475109	ERP005860
ERR527050	ERS475110	ERP005860
ERR527051	ERS475111	ERP005860
ERR527052	ERS475112	ERP005860
ERR527053	ERS475113	ERP005860
ERR527054	ERS475114	ERP005860
ERR527055	ERS475115	ERP005860
ERR527056	ERS475116	ERP005860
ERR527057	ERS475117	ERP005860
ERR527058	ERS475118	ERP005860
ERR527059	ERS475119	ERP005860
ERR527060	ERS475120	ERP005860
ERR527061	ERS475121	ERP005860
ERR527062	ERS475122	ERP005860
ERR527063	ERS475123	ERP005860
ERR527064	ERS475124	ERP005860
ERR527065	ERS475125	ERP005860
ERR527066	ERS475126	ERP005860
ERR527067	ERS475127	ERP005860
ERR527068	ERS475128	ERP005860
ERR527069	ERS475129	ERP005860
ERR527070	ERS475130	ERP005860
ERR527071	ERS475131	ERP005860
ERR527072	ERS475132	ERP005860
ERR527073	ERS475133	ERP005860
ERR527074	ERS475134	ERP005860
ERR527075	ERS475135	ERP005860
ERR527076	ERS475136	ERP005860
ERR527077	ERS475137	ERP005860
ERR527078	ERS475138	ERP005860
ERR527079	ERS475139	ERP005860
ERR527080	ERS475140	ERP005860
ERR527081	ERS475141	ERP005860
ERR527082	ERS475142	ERP005860
ERR527083	ERS475143	ERP005860
ERR527084	ERS475144	ERP005860
ERR527085	ERS475145	ERP005860
ERR527086	ERS475146	ERP005860
ERR527087	ERS475147	ERP005860
ERR527088	ERS475148	ERP005860
ERR527089	ERS475149	ERP005860
ERR527090	ERS475150	ERP005860
ERR527091	ERS475151	ERP005860
ERR527092	ERS475152	ERP005860
ERR527093	ERS475153	ERP005860
ERR527094	ERS475154	ERP005860
ERR527095	ERS475155	ERP005860
ERR527096	ERS475156	ERP005860
ERR527097	ERS475157	ERP005860
ERR527098	ERS475158	ERP005860
ERR527099	ERS475159	ERP005860
ERR527100	ERS475160	ERP005860
ERR527101	ERS475161	ERP005860
ERR527102	ERS475162	ERP005860
ERR527103	ERS475163	ERP005860
ERR527104	ERS475164	ERP005860
ERR527105	ERS475165	ERP005860
ERR527106	ERS475166	ERP005860
ERR527107	ERS475167	ERP005860
ERR527108	ERS475168	ERP005860
ERR527109	ERS475169	ERP005860
ERR527110	ERS475170	ERP005860
ERR527111	ERS475171	ERP005860
ERR527112	ERS475172	ERP005860
ERR527113	ERS475173	ERP005860
ERR527114	ERS475174	ERP005860
ERR527115	ERS475175	ERP005860
ERR527116	ERS475176	ERP005860
ERR527117	ERS475177	ERP005860
ERR527118	ERS475178	ERP005860
ERR527119	ERS475179	ERP005860
ERR527120	ERS475180	ERP005860
ERR527121	ERS475181	ERP005860
ERR527122	ERS475182	ERP005860
ERR527123	ERS475183	ERP005860
ERR527124	ERS475184	ERP005860
ERR527125	ERS475185	ERP005860
ERR527126	ERS475186	ERP005860
ERR527127	ERS475187	ERP005860
ERR527128	ERS475188	ERP005860
ERR527129	ERS475189	ERP005860
ERR527130	ERS475190	ERP005860
ERR528330	ERS475191	ERP005860
ERR527131	ERS475192	ERP005860
ERR527132	ERS475193	ERP005860
ERR527133	ERS475194	ERP005860
ERR527134	ERS475195	ERP005860
ERR527135	ERS475196	ERP005860
ERR527136	ERS475197	ERP005860
ERR527137	ERS475198	ERP005860
ERR527138	ERS475199	ERP005860
ERR527139	ERS475200	ERP005860
ERR528331	ERS475201	ERP005860
ERR528332	ERS475202	ERP005860
ERR528333	ERS475203	ERP005860
ERR528334	ERS475204	ERP005860
ERR532377	ERS475204	ERP005860
ERR528335	ERS475205	ERP005860
ERR528336	ERS475206	ERP005860
ERR528337	ERS475207	ERP005860
ERR527006	ERS475208	ERP005860
ERR527007	ERS475209	ERP005860
ERR527008	ERS475210	ERP005860
ERR527009	ERS475211	ERP005860
ERR527010	ERS475212	ERP005860
ERR527011	ERS475213	ERP005860
ERR527012	ERS475214	ERP005860
ERR527013	ERS475215	ERP005860
ERR527014	ERS475216	ERP005860
ERR527015	ERS475217	ERP005860
ERR527016	ERS475218	ERP005860
ERR527017	ERS475219	ERP005860
ERR527018	ERS475220	ERP005860
ERR527019	ERS475221	ERP005860
ERR527020	ERS475222	ERP005860
ERR527021	ERS475223	ERP005860
ERR527022	ERS475224	ERP005860
ERR527023	ERS475225	ERP005860
ERR527024	ERS475226	ERP005860
ERR527025	ERS475227	ERP005860
ERR527026	ERS475228	ERP005860
ERR527027	ERS475229	ERP005860
ERR527028	ERS475230	ERP005860
ERR527029	ERS475231	ERP005860
ERR527030	ERS475232	ERP005860
ERR527031	ERS475233	ERP005860
ERR527032	ERS475234	ERP005860
ERR527033	ERS475235	ERP005860
ERR527034	ERS475236	ERP005860
ERR527035	ERS475237	ERP005860
ERR527036	ERS475238	ERP005860
ERR527037	ERS475239	ERP005860
ERR527038	ERS475240	ERP005860
ERR527039	ERS475241	ERP005860
ERR527040	ERS475242	ERP005860
ERR527041	ERS475243	ERP005860
ERR527042	ERS475244	ERP005860
ERR527043	ERS475245	ERP005860
ERR527044	ERS475246	ERP005860
ERR527045	ERS475247	ERP005860
ERR527140	ERS475248	ERP005860
ERR527141	ERS475249	ERP005860
ERR527142	ERS475250	ERP005860
ERR527144	ERS475252	ERP005860
ERR527145	ERS475253	ERP005860
ERR527146	ERS475254	ERP005860
ERR527147	ERS475255	ERP005860
ERR527148	ERS475256	ERP005860
ERR527149	ERS475257	ERP005860
ERR527150	ERS475258	ERP005860
ERR527151	ERS475259	ERP005860
ERR527152	ERS475260	ERP005860
ERR527153	ERS475261	ERP005860
ERR527154	ERS475262	ERP005860
ERR527155	ERS475263	ERP005860
ERR527156	ERS475264	ERP005860
ERR527157	ERS475265	ERP005860
ERR527158	ERS475266	ERP005860
ERR527159	ERS475267	ERP005860
ERR527160	ERS475268	ERP005860
ERR527161	ERS475269	ERP005860
ERR527162	ERS475270	ERP005860
ERR527164	ERS475272	ERP005860
ERR527165	ERS475273	ERP005860
ERR527166	ERS475274	ERP005860
ERR527167	ERS475275	ERP005860
ERR527168	ERS475276	ERP005860
ERR527169	ERS475277	ERP005860
ERR527170	ERS475278	ERP005860
ERR527171	ERS475279	ERP005860
ERR527172	ERS475280	ERP005860
ERR527173	ERS475281	ERP005860
ERR527174	ERS475282	ERP005860
ERR527175	ERS475283	ERP005860
ERR527176	ERS475284	ERP005860
ERR527177	ERS475285	ERP005860
ERR527178	ERS475286	ERP005860
ERR527179	ERS475287	ERP005860
ERR527180	ERS475288	ERP005860
ERR527181	ERS475289	ERP005860
ERR527182	ERS475290	ERP005860
ERR527184	ERS475292	ERP005860
ERR527185	ERS475293	ERP005860
ERR527186	ERS475294	ERP005860
ERR527187	ERS475295	ERP005860
ERR527188	ERS475296	ERP005860
ERR527189	ERS475297	ERP005860
ERR527190	ERS475298	ERP005860
ERR527191	ERS475299	ERP005860
ERR527192	ERS475300	ERP005860
ERR527193	ERS475301	ERP005860
ERR527194	ERS475302	ERP005860
ERR527195	ERS475303	ERP005860
ERR527196	ERS475304	ERP005860
ERR527197	ERS475305	ERP005860
ERR527198	ERS475306	ERP005860
ERR527199	ERS475307	ERP005860
ERR527200	ERS475308	ERP005860
ERR527201	ERS475309	ERP005860
ERR527202	ERS475310	ERP005860
ERR527203	ERS475311	ERP005860
ERR527204	ERS475312	ERP005860
ERR527205	ERS475313	ERP005860
ERR527206	ERS475314	ERP005860
ERR527207	ERS475315	ERP005860
ERR527208	ERS475316	ERP005860
ERR527209	ERS475317	ERP005860
ERR527210	ERS475318	ERP005860
ERR527211	ERS475319	ERP005860
ERR527212	ERS475320	ERP005860
ERR527213	ERS475321	ERP005860
ERR527214	ERS475322	ERP005860
ERR527215	ERS475323	ERP005860
ERR527216	ERS475324	ERP005860
ERR527217	ERS475325	ERP005860
ERR527218	ERS475326	ERP005860
ERR528721	ERS475327	ERP005860
ERR528722	ERS475328	ERP005860
ERR528723	ERS475329	ERP005860
ERR528724	ERS475330	ERP005860
ERR528725	ERS475331	ERP005860
ERR528726	ERS475332	ERP005860
ERR528727	ERS475333	ERP005860
ERR528728	ERS475334	ERP005860
ERR528729	ERS475335	ERP005860
ERR528730	ERS475336	ERP005860
ERR528731	ERS475337	ERP005860
ERR528732	ERS475338	ERP005860
ERR528733	ERS475339	ERP005860
ERR528734	ERS475340	ERP005860
ERR528735	ERS475341	ERP005860
ERR528736	ERS475342	ERP005860
ERR528737	ERS475343	ERP005860
ERR528738	ERS475344	ERP005860
ERR528739	ERS475345	ERP005860
ERR528740	ERS475346	ERP005860
ERR528741	ERS475347	ERP005860
ERR528742	ERS475348	ERP005860
ERR528743	ERS475349	ERP005860
ERR528744	ERS475350	ERP005860
ERR528748	ERS475354	ERP005860
ERR528749	ERS475355	ERP005860
ERR532378	ERS475356	ERP005860
ERR532379	ERS475357	ERP005860
ERR532380	ERS475358	ERP005860
ERR532381	ERS475359	ERP005860
ERR532382	ERS475360	ERP005860
ERR532383	ERS475361	ERP005860
ERR532384	ERS475362	ERP005860
ERR532385	ERS475363	ERP005860
ERR532386	ERS475364	ERP005860
ERR532387	ERS475365	ERP005860
ERR532389	ERS475367	ERP005860
ERR532618	ERS475368	ERP005860
ERR532390	ERS475369	ERP005860
ERR532391	ERS475370	ERP005860
ERR532392	ERS475371	ERP005860
ERR532393	ERS475372	ERP005860
ERR532394	ERS475373	ERP005860
ERR532620	ERS475375	ERP005860
ERR532622	ERS475377	ERP005860
ERR532623	ERS475378	ERP005860
ERR528291	ERS475379	ERP005860
ERR528292	ERS475380	ERP005860
ERR528293	ERS475381	ERP005860
ERR528294	ERS475382	ERP005860
ERR528295	ERS475383	ERP005860
ERR528296	ERS475384	ERP005860
ERR528297	ERS475385	ERP005860
ERR528298	ERS475386	ERP005860
ERR528299	ERS475387	ERP005860
ERR528300	ERS475388	ERP005860
ERR528301	ERS475389	ERP005860
ERR528302	ERS475390	ERP005860
ERR528303	ERS475391	ERP005860
ERR528304	ERS475392	ERP005860
ERR528305	ERS475393	ERP005860
ERR528306	ERS475394	ERP005860
ERR528307	ERS475395	ERP005860
ERR528308	ERS475396	ERP005860
ERR528309	ERS475397	ERP005860
ERR528310	ERS475398	ERP005860
ERR528311	ERS475399	ERP005860
ERR528312	ERS475400	ERP005860
ERR528313	ERS475401	ERP005860
ERR528314	ERS475402	ERP005860
ERR528315	ERS475403	ERP005860
ERR528316	ERS475404	ERP005860
ERR528317	ERS475405	ERP005860
ERR528318	ERS475406	ERP005860
ERR528319	ERS475407	ERP005860
ERR528320	ERS475408	ERP005860
ERR528321	ERS475409	ERP005860
ERR528322	ERS475410	ERP005860
ERR528323	ERS475411	ERP005860
ERR528324	ERS475412	ERP005860
ERR528325	ERS475413	ERP005860
ERR528326	ERS475414	ERP005860
ERR528327	ERS475415	ERP005860
ERR528328	ERS475416	ERP005860
ERR543937	ERS484883	ERP006162
ERR543938	ERS484884	ERP006162
ERR543939	ERS484885	ERP006162
ERR543941	ERS484887	ERP006162
ERR543942	ERS484888	ERP006162
ERR543944	ERS484890	ERP006162
ERR543945	ERS484891	ERP006162
ERR543946	ERS484892	ERP006162
ERR543947	ERS484893	ERP006162
ERR543948	ERS484894	ERP006162
ERR543949	ERS484895	ERP006162
ERR543950	ERS484896	ERP006162
ERR543951	ERS484897	ERP006162
ERR543952	ERS484898	ERP006162
ERR543953	ERS484899	ERP006162
ERR543954	ERS484900	ERP006162
ERR543955	ERS484901	ERP006162
ERR543956	ERS484902	ERP006162
ERR579896	ERS526877	ERP006651
ERR579888	ERS526884	ERP006651
SRR001668	SRS000539	SRP000222
SRR001667	SRS000539	SRP000222
SRR001670	SRS000540	SRP000222
SRR001669	SRS000540	SRP000222
SRR006061	SRS008120	SRP000393
SRR006061	SRS008121	SRP000393
SRR006061	SRS008122	SRP000393
SRR006061	SRS008124	SRP000393
SRR006061	SRS008125	SRP000393
SRR006061	SRS008126	SRP000393
SRR006061	SRS008127	SRP000393
SRR006061	SRS008128	SRP000393
SRR006061	SRS008129	SRP000393
SRR006061	SRS008130	SRP000393
SRR006061	SRS008131	SRP000393
SRR006061	SRS008132	SRP000393
SRR006061	SRS008133	SRP000393
SRR006061	SRS008134	SRP000393
SRR006061	SRS008135	SRP000393
SRR006061	SRS008136	SRP000393
SRR006061	SRS008137	SRP000393
SRR006061	SRS008138	SRP000393
SRR006061	SRS008139	SRP000393
SRR006061	SRS008140	SRP000393
SRR006061	SRS008141	SRP000393
SRR006061	SRS008142	SRP000393
SRR006061	SRS008143	SRP000393
SRR006061	SRS008144	SRP000393
SRR006061	SRS008145	SRP000393
SRR006061	SRS008146	SRP000393
SRR006061	SRS008147	SRP000393
SRR006061	SRS008148	SRP000393
SRR006061	SRS008149	SRP000393
SRR006061	SRS008150	SRP000393
SRR006061	SRS008151	SRP000393
SRR006061	SRS008152	SRP000393
SRR006061	SRS008153	SRP000393
SRR006061	SRS008154	SRP000393
SRR006061	SRS008156	SRP000393
SRR006061	SRS008157	SRP000393
SRR006061	SRS008158	SRP000393
SRR006061	SRS008159	SRP000393
SRR006061	SRS008160	SRP000393
SRR006061	SRS008161	SRP000393
SRR006061	SRS008163	SRP000393
SRR006061	SRS008164	SRP000393
SRR006061	SRS008165	SRP000393
SRR006061	SRS008166	SRP000393
SRR006061	SRS008167	SRP000393
SRR006061	SRS008168	SRP000393
SRR006061	SRS008169	SRP000393
SRR006061	SRS008170	SRP000393
SRR006061	SRS008171	SRP000393
SRR006061	SRS008172	SRP000393
SRR006061	SRS008173	SRP000393
SRR006061	SRS008174	SRP000393
SRR006061	SRS008175	SRP000393
SRR006061	SRS008176	SRP000393
SRR006061	SRS008177	SRP000393
SRR006061	SRS008178	SRP000393
SRR006061	SRS008179	SRP000393
SRR006061	SRS008180	SRP000393
SRR006061	SRS008181	SRP000393
SRR006061	SRS008182	SRP000393
SRR006061	SRS008183	SRP000393
SRR006061	SRS008184	SRP000393
SRR006061	SRS008185	SRP000393
SRR006061	SRS008186	SRP000393
SRR006061	SRS008187	SRP000393
SRR006061	SRS008188	SRP000393
SRR006061	SRS008189	SRP000393
SRR006061	SRS008190	SRP000393
SRR006061	SRS008191	SRP000393
SRR006061	SRS008192	SRP000393
SRR006061	SRS008193	SRP000393
SRR006061	SRS008194	SRP000393
SRR006061	SRS008195	SRP000393
SRR006061	SRS008196	SRP000393
SRR006061	SRS008197	SRP000393
SRR006061	SRS008198	SRP000393
SRR006061	SRS008199	SRP000393
SRR006061	SRS008200	SRP000393
SRR006061	SRS008201	SRP000393
SRR006061	SRS008202	SRP000393
SRR006061	SRS008203	SRP000393
SRR006061	SRS008204	SRP000393
SRR006061	SRS008205	SRP000393
SRR006061	SRS008206	SRP000393
SRR006061	SRS008207	SRP000393
SRR006061	SRS008209	SRP000393
SRR006061	SRS008210	SRP000393
SRR006061	SRS008211	SRP000393
SRR006061	SRS008212	SRP000393
SRR006061	SRS008213	SRP000393
SRR006061	SRS008214	SRP000393
SRR006061	SRS008215	SRP000393
SRR006061	SRS008216	SRP000393
SRR006061	SRS008217	SRP000393
SRR006061	SRS008218	SRP000393
SRR006061	SRS008219	SRP000393
SRR006061	SRS008220	SRP000393
SRR006061	SRS008221	SRP000393
SRR006061	SRS008222	SRP000393
SRR006061	SRS008223	SRP000393
SRR006061	SRS008224	SRP000393
SRR006061	SRS008225	SRP000393
SRR006061	SRS008226	SRP000393
SRR006061	SRS008227	SRP000393
SRR006061	SRS008228	SRP000393
SRR006061	SRS008229	SRP000393
SRR006061	SRS008230	SRP000393
SRR006061	SRS008231	SRP000393
SRR006061	SRS008232	SRP000393
SRR006061	SRS008233	SRP000393
SRR006061	SRS008234	SRP000393
SRR006061	SRS008235	SRP000393
SRR006061	SRS008236	SRP000393
SRR006061	SRS008237	SRP000393
SRR006061	SRS008238	SRP000393
SRR006061	SRS008239	SRP000393
SRR006061	SRS008240	SRP000393
SRR006061	SRS008241	SRP000393
SRR006061	SRS008242	SRP000393
SRR006061	SRS008243	SRP000393
SRR006061	SRS008244	SRP000393
SRR006061	SRS008245	SRP000393
SRR006061	SRS008246	SRP000393
SRR006061	SRS008247	SRP000393
SRR006061	SRS008248	SRP000393
SRR006061	SRS008249	SRP000393
SRR006061	SRS008250	SRP000393
SRR006061	SRS008251	SRP000393
SRR006061	SRS008252	SRP000393
SRR006061	SRS008253	SRP000393
SRR006061	SRS008254	SRP000393
SRR006061	SRS008255	SRP000393
SRR006061	SRS008256	SRP000393
SRR006061	SRS008257	SRP000393
SRR006061	SRS008258	SRP000393
SRR006061	SRS008259	SRP000393
SRR006061	SRS008260	SRP000393
SRR006061	SRS008261	SRP000393
SRR006061	SRS008262	SRP000393
SRR006061	SRS008263	SRP000393
SRR006061	SRS008264	SRP000393
SRR031989	SRS008987	SRP000393
SRR031989	SRS008989	SRP000393
SRR031989	SRS008991	SRP000393
SRR031989	SRS008992	SRP000393
SRR031989	SRS008993	SRP000393
SRR031989	SRS008994	SRP000393
SRR031989	SRS008995	SRP000393
SRR031989	SRS008996	SRP000393
SRR031989	SRS008997	SRP000393
SRR031989	SRS008998	SRP000393
SRR031989	SRS008999	SRP000393
SRR031989	SRS009000	SRP000393
SRR031989	SRS009001	SRP000393
SRR031989	SRS009002	SRP000393
SRR031989	SRS009003	SRP000393
SRR031989	SRS009005	SRP000393
SRR031989	SRS009007	SRP000393
SRR031989	SRS009008	SRP000393
SRR031989	SRS009009	SRP000393
SRR031989	SRS009011	SRP000393
SRR031989	SRS009015	SRP000393
SRR031989	SRS009016	SRP000393
SRR031989	SRS009017	SRP000393
SRR031989	SRS009018	SRP000393
SRR035160	SRS009825	SRP001709
SRR035159	SRS009825	SRP001709
SRR033881	SRS009825	SRP001709
SRR033861	SRS009825	SRP001709
SRR033880	SRS009825	SRP001709
SRR033879	SRS009825	SRP001709
SRR033875	SRS009825	SRP001709
SRR033874	SRS009825	SRP001709
SRR033890	SRS009825	SRP001709
SRR033889	SRS009825	SRP001709
SRR035161	SRS009825	SRP001709
SRR033884	SRS009826	SRP001709
SRR033883	SRS009826	SRP001709
SRR033882	SRS009826	SRP001709
SRR033878	SRS009826	SRP001709
SRR033877	SRS009826	SRP001709
SRR033876	SRS009826	SRP001709
SRR035164	SRS009826	SRP001709
SRR035163	SRS009826	SRP001709
SRR035162	SRS009826	SRP001709
SRR033888	SRS009834	SRP001709
SRR035170	SRS010143	SRP001709
SRR035165	SRS010143	SRP001709
SRR035171	SRS010144	SRP001709
SRR035167	SRS010144	SRP001709
SRR035172	SRS010145	SRP001709
SRR035166	SRS010145	SRP001709
SRR035173	SRS010146	SRP001709
SRR035168	SRS010146	SRP001709
SRR035174	SRS010147	SRP001709
SRR035169	SRS010147	SRP001709
SRR056206	SRS011011	SRP002012
SRR056171	SRS011011	SRP002012
SRR056169	SRS011011	SRP002012
SRR055823	SRS011011	SRP002012
SRR055802	SRS011011	SRP002012
SRR056216	SRS011011	SRP002012
SRR055800	SRS011011	SRP002012
SRR056856	SRS011012	SRP002012
SRR056855	SRS011012	SRP002012
SRR055718	SRS011012	SRP002012
SRR055717	SRS011012	SRP002012
SRR056903	SRS011012	SRP002012
SRR056938	SRS011012	SRP002012
SRR055765	SRS011012	SRP002012
SRR055298	SRS011013	SRP002012
SRR055295	SRS011013	SRP002012
SRR055325	SRS011013	SRP002012
SRR055823	SRS011013	SRP002012
SRR055803	SRS011013	SRP002012
SRR055800	SRS011013	SRP002012
SRR056857	SRS011014	SRP002012
SRR056855	SRS011014	SRP002012
SRR055719	SRS011014	SRP002012
SRR055796	SRS011014	SRP002012
SRR055717	SRS011014	SRP002012
SRR055713	SRS011014	SRP002012
SRR056938	SRS011014	SRP002012
SRR055187	SRS011015	SRP002012
SRR055182	SRS011015	SRP002012
SRR055180	SRS011015	SRP002012
SRR055804	SRS011015	SRP002012
SRR055199	SRS011015	SRP002012
SRR055823	SRS011015	SRP002012
SRR055800	SRS011015	SRP002012
SRR055705	SRS011016	SRP002012
SRR055720	SRS011016	SRP002012
SRR056858	SRS011016	SRP002012
SRR056855	SRS011016	SRP002012
SRR055717	SRS011016	SRP002012
SRR056941	SRS011016	SRP002012
SRR056938	SRS011016	SRP002012
SRR057007	SRS011016	SRP002012
SRR055640	SRS011016	SRP002012
SRR057004	SRS011016	SRP002012
SRR055185	SRS011021	SRP002012
SRR055807	SRS011021	SRP002012
SRR055180	SRS011021	SRP002012
SRR055823	SRS011021	SRP002012
SRR055800	SRS011021	SRP002012
SRR055195	SRS011021	SRP002012
SRR056861	SRS011022	SRP002012
SRR055723	SRS011022	SRP002012
SRR056908	SRS011022	SRP002012
SRR056855	SRS011022	SRP002012
SRR056944	SRS011022	SRP002012
SRR055717	SRS011022	SRP002012
SRR055643	SRS011022	SRP002012
SRR056938	SRS011022	SRP002012
SRR057004	SRS011022	SRP002012
SRR055189	SRS011032	SRP002012
SRR055823	SRS011032	SRP002012
SRR055800	SRS011032	SRP002012
SRR055816	SRS011032	SRP002012
SRR056876	SRS011033	SRP002012
SRR056855	SRS011033	SRP002012
SRR055738	SRS011033	SRP002012
SRR055717	SRS011033	SRP002012
SRR056959	SRS011033	SRP002012
SRR056938	SRS011033	SRP002012
SRR055658	SRS011033	SRP002012
SRR055832	SRS011034	SRP002012
SRR055198	SRS011034	SRP002012
SRR055800	SRS011034	SRP002012
SRR055309	SRS011035	SRP002012
SRR055800	SRS011035	SRP002012
SRR055817	SRS011035	SRP002012
SRR056949	SRS011036	SRP002012
SRR056855	SRS011036	SRP002012
SRR055648	SRS011036	SRP002012
SRR055717	SRS011036	SRP002012
SRR056938	SRS011036	SRP002012
SRR056866	SRS011036	SRP002012
SRR055728	SRS011036	SRP002012
SRR055310	SRS011037	SRP002012
SRR055800	SRS011037	SRP002012
SRR055818	SRS011037	SRP002012
SRR056950	SRS011038	SRP002012
SRR055702	SRS011038	SRP002012
SRR056855	SRS011038	SRP002012
SRR055649	SRS011038	SRP002012
SRR055717	SRS011038	SRP002012
SRR056938	SRS011038	SRP002012
SRR056867	SRS011038	SRP002012
SRR055729	SRS011038	SRP002012
SRR057004	SRS011038	SRP002012
SRR055847	SRS011039	SRP002012
SRR055800	SRS011039	SRP002012
SRR055819	SRS011039	SRP002012
SRR055311	SRS011039	SRP002012
SRR056951	SRS011040	SRP002012
SRR055650	SRS011040	SRP002012
SRR056855	SRS011040	SRP002012
SRR055717	SRS011040	SRP002012
SRR056938	SRS011040	SRP002012
SRR055730	SRS011040	SRP002012
SRR056868	SRS011040	SRP002012
SRR055822	SRS011045	SRP002012
SRR055800	SRS011045	SRP002012
SRR055191	SRS011045	SRP002012
SRR055653	SRS011046	SRP002012
SRR056855	SRS011046	SRP002012
SRR056871	SRS011046	SRP002012
SRR055733	SRS011046	SRP002012
SRR055771	SRS011046	SRP002012
SRR056954	SRS011046	SRP002012
SRR055827	SRS011055	SRP002012
SRR055828	SRS011056	SRP002012
SRR055318	SRS011056	SRP002012
SRR055831	SRS011058	SRP002012
SRR055180	SRS011058	SRP002012
SRR055197	SRS011058	SRP002012
SRR055800	SRS011058	SRP002012
SRR055657	SRS011059	SRP002012
SRR056958	SRS011059	SRP002012
SRR056938	SRS011059	SRP002012
SRR055842	SRS011060	SRP002012
SRR055800	SRS011060	SRP002012
SRR056213	SRS011060	SRP002012
SRR060370	SRS011061	SRP002163
SRR060371	SRS011061	SRP002163
SRR056969	SRS011061	SRP002012
SRR056855	SRS011061	SRP002012
SRR055668	SRS011061	SRP002012
SRR055717	SRS011061	SRP002012
SRR056938	SRS011061	SRP002012
SRR056886	SRS011061	SRP002012
SRR055748	SRS011061	SRP002012
SRR055843	SRS011062	SRP002012
SRR055800	SRS011062	SRP002012
SRR056214	SRS011062	SRP002012
SRR056970	SRS011063	SRP002012
SRR055669	SRS011063	SRP002012
SRR056855	SRS011063	SRP002012
SRR055717	SRS011063	SRP002012
SRR056938	SRS011063	SRP002012
SRR056887	SRS011063	SRP002012
SRR055749	SRS011063	SRP002012
SRR056908	SRS011064	SRP002012
SRR056877	SRS011064	SRP002012
SRR055739	SRS011064	SRP002012
SRR055689	SRS011064	SRP002012
SRR056855	SRS011064	SRP002012
SRR055717	SRS011064	SRP002012
SRR056960	SRS011064	SRP002012
SRR056938	SRS011064	SRP002012
SRR055770	SRS011064	SRP002012
SRR055659	SRS011064	SRP002012
SRR055834	SRS011065	SRP002012
SRR055322	SRS011065	SRP002012
SRR055800	SRS011065	SRP002012
SRR056878	SRS011066	SRP002012
SRR055740	SRS011066	SRP002012
SRR056855	SRS011066	SRP002012
SRR055717	SRS011066	SRP002012
SRR056961	SRS011066	SRP002012
SRR056938	SRS011066	SRP002012
SRR057007	SRS011066	SRP002012
SRR055660	SRS011066	SRP002012
SRR056204	SRS011071	SRP002012
SRR056169	SRS011071	SRP002012
SRR055800	SRS011071	SRP002012
SRR055837	SRS011071	SRP002012
SRR056881	SRS011072	SRP002012
SRR055743	SRS011072	SRP002012
SRR056855	SRS011072	SRP002012
SRR056964	SRS011072	SRP002012
SRR055663	SRS011072	SRP002012
SRR055833	SRS011082	SRP002012
SRR055321	SRS011082	SRP002012
SRR055800	SRS011082	SRP002012
SRR054973	SRS011083	SRP002012
SRR055003	SRS011083	SRP002012
SRR055995	SRS011083	SRP002012
SRR055056	SRS011083	SRP002012
SRR054920	SRS011083	SRP002012
SRR055265	SRS011083	SRP002012
SRR056932	SRS011084	SRP002012
SRR056855	SRS011084	SRP002012
SRR057013	SRS011084	SRP002012
SRR055717	SRS011084	SRP002012
SRR055794	SRS011084	SRP002012
SRR056938	SRS011084	SRP002012
SRR055711	SRS011084	SRP002012
SRR055625	SRS011085	SRP002012
SRR055591	SRS011085	SRP002012
SRR056124	SRS011085	SRP002012
SRR055589	SRS011085	SRP002012
SRR056122	SRS011085	SRP002012
SRR056141	SRS011085	SRP002012
SRR056855	SRS011086	SRP002012
SRR055717	SRS011086	SRP002012
SRR055750	SRS011086	SRP002012
SRR056888	SRS011086	SRP002012
SRR056132	SRS011091	SRP002012
SRR055594	SRS011091	SRP002012
SRR056127	SRS011091	SRP002012
SRR056122	SRS011091	SRP002012
SRR056141	SRS011091	SRP002012
SRR055673	SRS011092	SRP002012
SRR056855	SRS011092	SRP002012
SRR056891	SRS011092	SRP002012
SRR055753	SRS011092	SRP002012
SRR056938	SRS011092	SRP002012
SRR056974	SRS011092	SRP002012
SRR056159	SRS011104	SRP002012
SRR055603	SRS011104	SRP002012
SRR056897	SRS011105	SRP002012
SRR055759	SRS011105	SRP002012
SRR060398	SRS011105	SRP002163
SRR056979	SRS011105	SRP002012
SRR060399	SRS011105	SRP002163
SRR055678	SRS011105	SRP002012
SRR056134	SRS011106	SRP002012
SRR055604	SRS011106	SRP002012
SRR056122	SRS011106	SRP002012
SRR055760	SRS011107	SRP002012
SRR056898	SRS011107	SRP002012
SRR056984	SRS011107	SRP002012
SRR056855	SRS011107	SRP002012
SRR055717	SRS011107	SRP002012
SRR056980	SRS011107	SRP002012
SRR055679	SRS011107	SRP002012
SRR056899	SRS011108	SRP002012
SRR055761	SRS011108	SRP002012
SRR055650	SRS011108	SRP002012
SRR056855	SRS011108	SRP002012
SRR056981	SRS011108	SRP002012
SRR055680	SRS011108	SRP002012
SRR056135	SRS011109	SRP002012
SRR055605	SRS011109	SRP002012
SRR055589	SRS011109	SRP002012
SRR056122	SRS011109	SRP002012
SRR056141	SRS011109	SRP002012
SRR056136	SRS011110	SRP002012
SRR055606	SRS011110	SRP002012
SRR056122	SRS011110	SRP002012
SRR059321	SRS011111	SRP002163
SRR055762	SRS011111	SRP002012
SRR056855	SRS011111	SRP002012
SRR056982	SRS011111	SRP002012
SRR055717	SRS011111	SRP002012
SRR056900	SRS011111	SRP002012
SRR055681	SRS011111	SRP002012
SRR059320	SRS011111	SRP002163
SRR055943	SRS011112	SRP002012
SRR055003	SRS011112	SRP002012
SRR055057	SRS011112	SRP002012
SRR055996	SRS011112	SRP002012
SRR055266	SRS011112	SRP002012
SRR054920	SRS011112	SRP002012
SRR054974	SRS011112	SRP002012
SRR057014	SRS011113	SRP002012
SRR056855	SRS011113	SRP002012
SRR055795	SRS011113	SRP002012
SRR055717	SRS011113	SRP002012
SRR056938	SRS011113	SRP002012
SRR055712	SRS011113	SRP002012
SRR056933	SRS011113	SRP002012
SRR055943	SRS011114	SRP002012
SRR055003	SRS011114	SRP002012
SRR055997	SRS011114	SRP002012
SRR055058	SRS011114	SRP002012
SRR055052	SRS011114	SRP002012
SRR055267	SRS011114	SRP002012
SRR054920	SRS011114	SRP002012
SRR054975	SRS011114	SRP002012
SRR057015	SRS011115	SRP002012
SRR056855	SRS011115	SRP002012
SRR055796	SRS011115	SRP002012
SRR055717	SRS011115	SRP002012
SRR055713	SRS011115	SRP002012
SRR056938	SRS011115	SRP002012
SRR056934	SRS011115	SRP002012
SRR055061	SRS011120	SRP002012
SRR055003	SRS011120	SRP002012
SRR054947	SRS011120	SRP002012
SRR055270	SRS011120	SRP002012
SRR056000	SRS011120	SRP002012
SRR055030	SRS011120	SRP002012
SRR054920	SRS011120	SRP002012
SRR054978	SRS011120	SRP002012
SRR056606	SRS011121	SRP002012
SRR056554	SRS011121	SRP002012
SRR056553	SRS011121	SRP002012
SRR057184	SRS011121	SRP002012
SRR057183	SRS011121	SRP002012
SRR056639	SRS011121	SRP002012
SRR056616	SRS011121	SRP002012
SRR056615	SRS011121	SRP002012
SRR057207	SRS011121	SRP002012
SRR057226	SRS011121	SRP002012
SRR057311	SRS011121	SRP002012
SRR057259	SRS011121	SRP002012
SRR054983	SRS011129	SRP002012
SRR055066	SRS011129	SRP002012
SRR054934	SRS011130	SRP002012
SRR055276	SRS011130	SRP002012
SRR056006	SRS011130	SRP002012
SRR055017	SRS011130	SRP002012
SRR054984	SRS011130	SRP002012
SRR054920	SRS011130	SRP002012
SRR055067	SRS011130	SRP002012
SRR056615	SRS011131	SRP002012
SRR057189	SRS011132	SRP002012
SRR056621	SRS011132	SRP002012
SRR057183	SRS011132	SRP002012
SRR056615	SRS011132	SRP002012
SRR055943	SRS011133	SRP002012
SRR055003	SRS011133	SRP002012
SRR055277	SRS011133	SRP002012
SRR056007	SRS011133	SRP002012
SRR054985	SRS011133	SRP002012
SRR055212	SRS011133	SRP002012
SRR055068	SRS011133	SRP002012
SRR054920	SRS011133	SRP002012
SRR056606	SRS011134	SRP002012
SRR060442	SRS011134	SRP002163
SRR057258	SRS011134	SRP002012
SRR060443	SRS011134	SRP002163
SRR056661	SRS011134	SRP002012
SRR056553	SRS011134	SRP002012
SRR056622	SRS011134	SRP002012
SRR057183	SRS011134	SRP002012
SRR056639	SRS011134	SRP002012
SRR056615	SRS011134	SRP002012
SRR057207	SRS011134	SRP002012
SRR056613	SRS011134	SRP002012
SRR057263	SRS011134	SRP002012
SRR057311	SRS011134	SRP002012
SRR057190	SRS011134	SRP002012
SRR056558	SRS011134	SRP002012
SRR055078	SRS011135	SRP002012
SRR055287	SRS011135	SRP002012
SRR056017	SRS011135	SRP002012
SRR054995	SRS011135	SRP002012
SRR056553	SRS011136	SRP002012
SRR057273	SRS011136	SRP002012
SRR057183	SRS011136	SRP002012
SRR056568	SRS011136	SRP002012
SRR056615	SRS011136	SRP002012
SRR056632	SRS011136	SRP002012
SRR057200	SRS011136	SRP002012
SRR055943	SRS011137	SRP002012
SRR055003	SRS011137	SRP002012
SRR055278	SRS011137	SRP002012
SRR056008	SRS011137	SRP002012
SRR054986	SRS011137	SRP002012
SRR055212	SRS011137	SRP002012
SRR055069	SRS011137	SRP002012
SRR054920	SRS011137	SRP002012
SRR056606	SRS011138	SRP002012
SRR056553	SRS011138	SRP002012
SRR057264	SRS011138	SRP002012
SRR056559	SRS011138	SRP002012
SRR055003	SRS011139	SRP002012
SRR055279	SRS011139	SRP002012
SRR056009	SRS011139	SRP002012
SRR054987	SRS011139	SRP002012
SRR055070	SRS011139	SRP002012
SRR054920	SRS011139	SRP002012
SRR057238	SRS011140	SRP002012
SRR056623	SRS011140	SRP002012
SRR056553	SRS011140	SRP002012
SRR057183	SRS011140	SRP002012
SRR056615	SRS011140	SRP002012
SRR057265	SRS011140	SRP002012
SRR056670	SRS011140	SRP002012
SRR056560	SRS011140	SRP002012
SRR057191	SRS011140	SRP002012
SRR056012	SRS011145	SRP002012
SRR054990	SRS011145	SRP002012
SRR055073	SRS011145	SRP002012
SRR055282	SRS011145	SRP002012
SRR056626	SRS011146	SRP002012
SRR057268	SRS011146	SRP002012
SRR056615	SRS011146	SRP002012
SRR056563	SRS011146	SRP002012
SRR057194	SRS011146	SRP002012
SRR057199	SRS011155	SRP002012
SRR056615	SRS011155	SRP002012
SRR056631	SRS011155	SRP002012
SRR055943	SRS011156	SRP002012
SRR055003	SRS011156	SRP002012
SRR055238	SRS011156	SRP002012
SRR055019	SRS011156	SRP002012
SRR054946	SRS011156	SRP002012
SRR055212	SRS011156	SRP002012
SRR055029	SRS011156	SRP002012
SRR054920	SRS011156	SRP002012
SRR055968	SRS011156	SRP002012
SRR054936	SRS011156	SRP002012
SRR044955	SRS011157	SRP002395
SRR055853	SRS011157	SRP002012
SRR044808	SRS011157	SRP002395
SRR056462	SRS011157	SRP002012
SRR055848	SRS011157	SRP002012
SRR056222	SRS011157	SRP002012
SRR056695	SRS011157	SRP002012
SRR045333	SRS011157	SRP002395
SRR056457	SRS011157	SRP002012
SRR056690	SRS011157	SRP002012
SRR056294	SRS011157	SRP002012
SRR056700	SRS011157	SRP002012
SRR045036	SRS011157	SRP002395
SRR055925	SRS011157	SRP002012
SRR055003	SRS011158	SRP002012
SRR055239	SRS011158	SRP002012
SRR054947	SRS011158	SRP002012
SRR055030	SRS011158	SRP002012
SRR055969	SRS011158	SRP002012
SRR054920	SRS011158	SRP002012
SRR055439	SRS011159	SRP002012
SRR057099	SRS011159	SRP002012
SRR055347	SRS011159	SRP002012
SRR044847	SRS011159	SRP002395
SRR055096	SRS011159	SRP002012
SRR045224	SRS011159	SRP002395
SRR057089	SRS011159	SRP002012
SRR045072	SRS011159	SRP002395
SRR045145	SRS011159	SRP002395
SRR055336	SRS011159	SRP002012
SRR055086	SRS011159	SRP002012
SRR055003	SRS011160	SRP002012
SRR055240	SRS011160	SRP002012
SRR054948	SRS011160	SRP002012
SRR055031	SRS011160	SRP002012
SRR055970	SRS011160	SRP002012
SRR054920	SRS011160	SRP002012
SRR047481	SRS011161	SRP002395
SRR055865	SRS011161	SRP002012
SRR056707	SRS011161	SRP002012
SRR056457	SRS011161	SRP002012
SRR056474	SRS011161	SRP002012
SRR044801	SRS011161	SRP002395
SRR056690	SRS011161	SRP002012
SRR045328	SRS011161	SRP002395
SRR056234	SRS011161	SRP002012
SRR045028	SRS011161	SRP002395
SRR054951	SRS011166	SRP002012
SRR055973	SRS011166	SRP002012
SRR055034	SRS011166	SRP002012
SRR054920	SRS011166	SRP002012
SRR055243	SRS011166	SRP002012
SRR044975	SRS011167	SRP002395
SRR044828	SRS011167	SRP002395
SRR055886	SRS011167	SRP002012
SRR056728	SRS011167	SRP002012
SRR056457	SRS011167	SRP002012
SRR056495	SRS011167	SRP002012
SRR045052	SRS011167	SRP002395
SRR045346	SRS011167	SRP002395
SRR056690	SRS011167	SRP002012
SRR056255	SRS011167	SRP002012
SRR055943	SRS011176	SRP002012
SRR055003	SRS011176	SRP002012
SRR055978	SRS011176	SRP002012
SRR055039	SRS011176	SRP002012
SRR055248	SRS011176	SRP002012
SRR054920	SRS011176	SRP002012
SRR054956	SRS011176	SRP002012
SRR044936	SRS011177	SRP002395
SRR055942	SRS011177	SRP002012
SRR056552	SRS011177	SRP002012
SRR056311	SRS011177	SRP002012
SRR056784	SRS011177	SRP002012
SRR056457	SRS011177	SRP002012
SRR056690	SRS011177	SRP002012
SRR045318	SRS011177	SRP002395
SRR045018	SRS011177	SRP002395
SRR047461	SRS011177	SRP002395
SRR055003	SRS011178	SRP002012
SRR055040	SRS011178	SRP002012
SRR055979	SRS011178	SRP002012
SRR055249	SRS011178	SRP002012
SRR054920	SRS011178	SRP002012
SRR054957	SRS011178	SRP002012
SRR056069	SRS011179	SRP002012
SRR056391	SRS011179	SRP002012
SRR045464	SRS011179	SRP002395
SRR045376	SRS011179	SRP002395
SRR056381	SRS011179	SRP002012
SRR045397	SRS011179	SRP002395
SRR056070	SRS011180	SRP002012
SRR056392	SRS011180	SRP002012
SRR045481	SRS011180	SRP002395
SRR045391	SRS011180	SRP002395
SRR045372	SRS011180	SRP002395
SRR056381	SRS011180	SRP002012
SRR045459	SRS011180	SRP002395
SRR045389	SRS011181	SRP002395
SRR056393	SRS011181	SRP002012
SRR045370	SRS011181	SRP002395
SRR045457	SRS011181	SRP002395
SRR056381	SRS011181	SRP002012
SRR056071	SRS011181	SRP002012
SRR056394	SRS011182	SRP002012
SRR056404	SRS011182	SRP002012
SRR045451	SRS011182	SRP002395
SRR056060	SRS011182	SRP002012
SRR045449	SRS011182	SRP002395
SRR056381	SRS011182	SRP002012
SRR045359	SRS011182	SRP002395
SRR056072	SRS011182	SRP002012
SRR045378	SRS011182	SRP002395
SRR055943	SRS011183	SRP002012
SRR055003	SRS011183	SRP002012
SRR055079	SRS011183	SRP002012
SRR055288	SRS011183	SRP002012
SRR056018	SRS011183	SRP002012
SRR054920	SRS011183	SRP002012
SRR054996	SRS011183	SRP002012
SRR056606	SRS011184	SRP002012
SRR056553	SRS011184	SRP002012
SRR057274	SRS011184	SRP002012
SRR057183	SRS011184	SRP002012
SRR056569	SRS011184	SRP002012
SRR056615	SRS011184	SRP002012
SRR056633	SRS011184	SRP002012
SRR057311	SRS011184	SRP002012
SRR057201	SRS011184	SRP002012
SRR055003	SRS011185	SRP002012
SRR055080	SRS011185	SRP002012
SRR055289	SRS011185	SRP002012
SRR056019	SRS011185	SRP002012
SRR054920	SRS011185	SRP002012
SRR054997	SRS011185	SRP002012
SRR057275	SRS011186	SRP002012
SRR056553	SRS011186	SRP002012
SRR057183	SRS011186	SRP002012
SRR056570	SRS011186	SRP002012
SRR056615	SRS011186	SRP002012
SRR056634	SRS011186	SRP002012
SRR057202	SRS011186	SRP002012
SRR055000	SRS011191	SRP002012
SRR054920	SRS011191	SRP002012
SRR055083	SRS011191	SRP002012
SRR057278	SRS011192	SRP002012
SRR057205	SRS011192	SRP002012
SRR056790	SRS011203	SRP002012
SRR056317	SRS011203	SRP002012
SRR055525	SRS011203	SRP002012
SRR056785	SRS011203	SRP002012
SRR057024	SRS011203	SRP002012
SRR056644	SRS011204	SRP002012
SRR057183	SRS011204	SRP002012
SRR057212	SRS011204	SRP002012
SRR056615	SRS011204	SRP002012
SRR057284	SRS011204	SRP002012
SRR056579	SRS011204	SRP002012
SRR056150	SRS011205	SRP002012
SRR055622	SRS011205	SRP002012
SRR056122	SRS011205	SRP002012
SRR055778	SRS011206	SRP002012
SRR056998	SRS011206	SRP002012
SRR056916	SRS011206	SRP002012
SRR055697	SRS011206	SRP002012
SRR055623	SRS011207	SRP002012
SRR056164	SRS011207	SRP002012
SRR055589	SRS011207	SRP002012
SRR056122	SRS011207	SRP002012
SRR056141	SRS011207	SRP002012
SRR055779	SRS011208	SRP002012
SRR056855	SRS011208	SRP002012
SRR055717	SRS011208	SRP002012
SRR056999	SRS011208	SRP002012
SRR056938	SRS011208	SRP002012
SRR056917	SRS011208	SRP002012
SRR056151	SRS011209	SRP002012
SRR055624	SRS011209	SRP002012
SRR055589	SRS011209	SRP002012
SRR056122	SRS011209	SRP002012
SRR057000	SRS011210	SRP002012
SRR055780	SRS011210	SRP002012
SRR056855	SRS011210	SRP002012
SRR055717	SRS011210	SRP002012
SRR056938	SRS011210	SRP002012
SRR056918	SRS011210	SRP002012
SRR055698	SRS011210	SRP002012
SRR056153	SRS011215	SRP002012
SRR055627	SRS011215	SRP002012
SRR055783	SRS011216	SRP002012
SRR055701	SRS011216	SRP002012
SRR056921	SRS011216	SRP002012
SRR055841	SRS011225	SRP002012
SRR056926	SRS011226	SRP002012
SRR056855	SRS011226	SRP002012
SRR055788	SRS011226	SRP002012
SRR056167	SRS011227	SRP002012
SRR056122	SRS011227	SRP002012
SRR055706	SRS011228	SRP002012
SRR056927	SRS011228	SRP002012
SRR056855	SRS011228	SRP002012
SRR057008	SRS011228	SRP002012
SRR055789	SRS011228	SRP002012
SRR055636	SRS011229	SRP002012
SRR056409	SRS011230	SRP002012
SRR056172	SRS011230	SRP002012
SRR056169	SRS011230	SRP002012
SRR056412	SRS011230	SRP002012
SRR056430	SRS011230	SRP002012
SRR056928	SRS011231	SRP002012
SRR057009	SRS011231	SRP002012
SRR055790	SRS011231	SRP002012
SRR055707	SRS011231	SRP002012
SRR056206	SRS011232	SRP002012
SRR056026	SRS011232	SRP002012
SRR056173	SRS011232	SRP002012
SRR056024	SRS011232	SRP002012
SRR056216	SRS011232	SRP002012
SRR056036	SRS011232	SRP002012
SRR057010	SRS011233	SRP002012
SRR055791	SRS011233	SRP002012
SRR055708	SRS011233	SRP002012
SRR056027	SRS011234	SRP002012
SRR056174	SRS011234	SRP002012
SRR056024	SRS011234	SRP002012
SRR056036	SRS011234	SRP002012
SRR056930	SRS011235	SRP002012
SRR057011	SRS011235	SRP002012
SRR055792	SRS011235	SRP002012
SRR055709	SRS011235	SRP002012
SRR056028	SRS011236	SRP002012
SRR056175	SRS011236	SRP002012
SRR056024	SRS011236	SRP002012
SRR056036	SRS011236	SRP002012
SRR055710	SRS011237	SRP002012
SRR056137	SRS011238	SRP002012
SRR055607	SRS011238	SRP002012
SRR056122	SRS011238	SRP002012
SRR059854	SRS011239	SRP002163
SRR055763	SRS011239	SRP002012
SRR059855	SRS011239	SRP002163
SRR056855	SRS011239	SRP002012
SRR056983	SRS011239	SRP002012
SRR055717	SRS011239	SRP002012
SRR056901	SRS011239	SRP002012
SRR055682	SRS011239	SRP002012
SRR056938	SRS011239	SRP002012
SRR056138	SRS011240	SRP002012
SRR055608	SRS011240	SRP002012
SRR056122	SRS011240	SRP002012
SRR055764	SRS011241	SRP002012
SRR056984	SRS011241	SRP002012
SRR056855	SRS011241	SRP002012
SRR055717	SRS011241	SRP002012
SRR056902	SRS011241	SRP002012
SRR055683	SRS011241	SRP002012
SRR056938	SRS011241	SRP002012
SRR056139	SRS011242	SRP002012
SRR055609	SRS011242	SRP002012
SRR055589	SRS011242	SRP002012
SRR056122	SRS011242	SRP002012
SRR060416	SRS011243	SRP002163
SRR060417	SRS011243	SRP002163
SRR056985	SRS011243	SRP002012
SRR056855	SRS011243	SRP002012
SRR055717	SRS011243	SRP002012
SRR056903	SRS011243	SRP002012
SRR055684	SRS011243	SRP002012
SRR056938	SRS011243	SRP002012
SRR055765	SRS011243	SRP002012
SRR055612	SRS011248	SRP002012
SRR056141	SRS011248	SRP002012
SRR056988	SRS011249	SRP002012
SRR056855	SRS011249	SRP002012
SRR056906	SRS011249	SRP002012
SRR055687	SRS011249	SRP002012
SRR055768	SRS011249	SRP002012
SRR056161	SRS011258	SRP002012
SRR056122	SRS011258	SRP002012
SRR056911	SRS011259	SRP002012
SRR055692	SRS011259	SRP002012
SRR055773	SRS011259	SRP002012
SRR056993	SRS011259	SRP002012
SRR056162	SRS011260	SRP002012
SRR056122	SRS011260	SRP002012
SRR055634	SRS011261	SRP002012
SRR056163	SRS011262	SRP002012
SRR056122	SRS011262	SRP002012
SRR056912	SRS011263	SRP002012
SRR055693	SRS011263	SRP002012
SRR056855	SRS011263	SRP002012
SRR060438	SRS011263	SRP002163
SRR060439	SRS011263	SRP002163
SRR055774	SRS011263	SRP002012
SRR056994	SRS011263	SRP002012
SRR056147	SRS011264	SRP002012
SRR055619	SRS011264	SRP002012
SRR056122	SRS011264	SRP002012
SRR056913	SRS011265	SRP002012
SRR055694	SRS011265	SRP002012
SRR056855	SRS011265	SRP002012
SRR055775	SRS011265	SRP002012
SRR055717	SRS011265	SRP002012
SRR056995	SRS011265	SRP002012
SRR056148	SRS011266	SRP002012
SRR055620	SRS011266	SRP002012
SRR056122	SRS011266	SRP002012
SRR055695	SRS011267	SRP002012
SRR057017	SRS011267	SRP002012
SRR056855	SRS011267	SRP002012
SRR055776	SRS011267	SRP002012
SRR055717	SRS011267	SRP002012
SRR055715	SRS011267	SRP002012
SRR056996	SRS011267	SRP002012
SRR056914	SRS011267	SRP002012
SRR056149	SRS011268	SRP002012
SRR055621	SRS011268	SRP002012
SRR056122	SRS011268	SRP002012
SRR055777	SRS011269	SRP002012
SRR056997	SRS011269	SRP002012
SRR060412	SRS011269	SRP002163
SRR056915	SRS011269	SRP002012
SRR055696	SRS011269	SRP002012
SRR060413	SRS011269	SRP002163
SRR055004	SRS011270	SRP002012
SRR055003	SRS011270	SRP002012
SRR055213	SRS011270	SRP002012
SRR054921	SRS011270	SRP002012
SRR054920	SRS011270	SRP002012
SRR055025	SRS011270	SRP002012
SRR055944	SRS011270	SRP002012
SRR044974	SRS011271	SRP002395
SRR044827	SRS011271	SRP002395
SRR055848	SRS011271	SRP002012
SRR061170	SRS011271	SRP002163
SRR056458	SRS011271	SRP002012
SRR056457	SRS011271	SRP002012
SRR045051	SRS011271	SRP002395
SRR049646	SRS011271	SRP002395
SRR056691	SRS011271	SRP002012
SRR056690	SRS011271	SRP002012
SRR056294	SRS011271	SRP002012
SRR061168	SRS011271	SRP002163
SRR055925	SRS011271	SRP002012
SRR055003	SRS011272	SRP002012
SRR055214	SRS011272	SRP002012
SRR054922	SRS011272	SRP002012
SRR054920	SRS011272	SRP002012
SRR055945	SRS011272	SRP002012
SRR055005	SRS011272	SRP002012
SRR044825	SRS011273	SRP002395
SRR055893	SRS011273	SRP002012
SRR056734	SRS011273	SRP002012
SRR045049	SRS011273	SRP002395
SRR056262	SRS011273	SRP002012
SRR045343	SRS011273	SRP002395
SRR056457	SRS011273	SRP002012
SRR056690	SRS011273	SRP002012
SRR056502	SRS011273	SRP002012
SRR044970	SRS011273	SRP002395
SRR055215	SRS011274	SRP002012
SRR054927	SRS011274	SRP002012
SRR054923	SRS011274	SRP002012
SRR054920	SRS011274	SRP002012
SRR055946	SRS011274	SRP002012
SRR055006	SRS011274	SRP002012
SRR044995	SRS011275	SRP002395
SRR044769	SRS011275	SRP002395
SRR056457	SRS011275	SRP002012
SRR055932	SRS011275	SRP002012
SRR056690	SRS011275	SRP002012
SRR056542	SRS011275	SRP002012
SRR044913	SRS011275	SRP002395
SRR045295	SRS011275	SRP002395
SRR056301	SRS011275	SRP002012
SRR056774	SRS011275	SRP002012
SRR055218	SRS011280	SRP002012
SRR054926	SRS011280	SRP002012
SRR055949	SRS011280	SRP002012
SRR054920	SRS011280	SRP002012
SRR055009	SRS011280	SRP002012
SRR045088	SRS011281	SRP002395
SRR055109	SRS011281	SRP002012
SRR055452	SRS011281	SRP002012
SRR055360	SRS011281	SRP002012
SRR045160	SRS011281	SRP002395
SRR057089	SRS011281	SRP002012
SRR044860	SRS011281	SRP002395
SRR045239	SRS011281	SRP002395
SRR057112	SRS011281	SRP002012
SRR045485	SRS011290	SRP002395
SRR054931	SRS011291	SRP002012
SRR055954	SRS011291	SRP002012
SRR055014	SRS011291	SRP002012
SRR054920	SRS011291	SRP002012
SRR055223	SRS011291	SRP002012
SRR056404	SRS011292	SRP002012
SRR056081	SRS011292	SRP002012
SRR045374	SRS011292	SRP002395
SRR056381	SRS011292	SRP002012
SRR045395	SRS011292	SRP002395
SRR047532	SRS011292	SRP002395
SRR056405	SRS011293	SRP002012
SRR045451	SRS011293	SRP002395
SRR056082	SRS011293	SRP002012
SRR056060	SRS011293	SRP002012
SRR056381	SRS011293	SRP002012
SRR049319	SRS011293	SRP002395
SRR045379	SRS011293	SRP002395
SRR056083	SRS011294	SRP002012
SRR045377	SRS011294	SRP002395
SRR055003	SRS011295	SRP002012
SRR054932	SRS011295	SRP002012
SRR055015	SRS011295	SRP002012
SRR054920	SRS011295	SRP002012
SRR055224	SRS011295	SRP002012
SRR055903	SRS011296	SRP002012
SRR056511	SRS011296	SRP002012
SRR045351	SRS011296	SRP002395
SRR056743	SRS011296	SRP002012
SRR056272	SRS011296	SRP002012
SRR049237	SRS011296	SRP002395
SRR044980	SRS011296	SRP002395
SRR044833	SRS011296	SRP002395
SRR056791	SRS011297	SRP002012
SRR056318	SRS011297	SRP002012
SRR055526	SRS011297	SRP002012
SRR056312	SRS011297	SRP002012
SRR057025	SRS011297	SRP002012
SRR056645	SRS011298	SRP002012
SRR057183	SRS011298	SRP002012
SRR057213	SRS011298	SRP002012
SRR056615	SRS011298	SRP002012
SRR057285	SRS011298	SRP002012
SRR056580	SRS011298	SRP002012
SRR055943	SRS011299	SRP002012
SRR055003	SRS011299	SRP002012
SRR054933	SRS011299	SRP002012
SRR055016	SRS011299	SRP002012
SRR055955	SRS011299	SRP002012
SRR054964	SRS011299	SRP002012
SRR054920	SRS011299	SRP002012
SRR055225	SRS011299	SRP002012
SRR056288	SRS011300	SRP002012
SRR055919	SRS011300	SRP002012
SRR045304	SRS011300	SRP002395
SRR047479	SRS011300	SRP002395
SRR044778	SRS011300	SRP002395
SRR056527	SRS011300	SRP002012
SRR056457	SRS011300	SRP002012
SRR056690	SRS011300	SRP002012
SRR045006	SRS011300	SRP002395
SRR056759	SRS011300	SRP002012
SRR056802	SRS011301	SRP002012
SRR057036	SRS011301	SRP002012
SRR056312	SRS011301	SRP002012
SRR055520	SRS011301	SRP002012
SRR056785	SRS011301	SRP002012
SRR056328	SRS011301	SRP002012
SRR055536	SRS011301	SRP002012
SRR057297	SRS011302	SRP002012
SRR056592	SRS011302	SRP002012
SRR056661	SRS011302	SRP002012
SRR056553	SRS011302	SRP002012
SRR057183	SRS011302	SRP002012
SRR057229	SRS011302	SRP002012
SRR056615	SRS011302	SRP002012
SRR060410	SRS011302	SRP002163
SRR060411	SRS011302	SRP002163
SRR056803	SRS011303	SRP002012
SRR056336	SRS011303	SRP002012
SRR055544	SRS011303	SRP002012
SRR057037	SRS011303	SRP002012
SRR056312	SRS011303	SRP002012
SRR055520	SRS011303	SRP002012
SRR056785	SRS011303	SRP002012
SRR056329	SRS011303	SRP002012
SRR055537	SRS011303	SRP002012
SRR056593	SRS011304	SRP002012
SRR056662	SRS011304	SRP002012
SRR056553	SRS011304	SRP002012
SRR057183	SRS011304	SRP002012
SRR057230	SRS011304	SRP002012
SRR056615	SRS011304	SRP002012
SRR057298	SRS011304	SRP002012
SRR056804	SRS011305	SRP002012
SRR057038	SRS011305	SRP002012
SRR056316	SRS011305	SRP002012
SRR055524	SRS011305	SRP002012
SRR056312	SRS011305	SRP002012
SRR055520	SRS011305	SRP002012
SRR056330	SRS011305	SRP002012
SRR055538	SRS011305	SRP002012
SRR056594	SRS011306	SRP002012
SRR056663	SRS011306	SRP002012
SRR059928	SRS011306	SRP002163
SRR059929	SRS011306	SRP002163
SRR056601	SRS011306	SRP002012
SRR057183	SRS011306	SRP002012
SRR057231	SRS011306	SRP002012
SRR056615	SRS011306	SRP002012
SRR057299	SRS011306	SRP002012
SRR056353	SRS011311	SRP002012
SRR055561	SRS011311	SRP002012
SRR055541	SRS011311	SRP002012
SRR056312	SRS011311	SRP002012
SRR057234	SRS011312	SRP002012
SRR056666	SRS011312	SRP002012
SRR056319	SRS011313	SRP002012
SRR056792	SRS011313	SRP002012
SRR055527	SRS011313	SRP002012
SRR056312	SRS011313	SRP002012
SRR055520	SRS011313	SRP002012
SRR056785	SRS011313	SRP002012
SRR057026	SRS011313	SRP002012
SRR056553	SRS011314	SRP002012
SRR057183	SRS011314	SRP002012
SRR057214	SRS011314	SRP002012
SRR056615	SRS011314	SRP002012
SRR057286	SRS011314	SRP002012
SRR056581	SRS011314	SRP002012
SRR056646	SRS011314	SRP002012
SRR055528	SRS011315	SRP002012
SRR056312	SRS011315	SRP002012
SRR055520	SRS011315	SRP002012
SRR057027	SRS011315	SRP002012
SRR056320	SRS011315	SRP002012
SRR056793	SRS011315	SRP002012
SRR057215	SRS011316	SRP002012
SRR057183	SRS011316	SRP002012
SRR057287	SRS011316	SRP002012
SRR056615	SRS011316	SRP002012
SRR056582	SRS011316	SRP002012
SRR056647	SRS011316	SRP002012
SRR056312	SRS011319	SRP002012
SRR055520	SRS011319	SRP002012
SRR057028	SRS011319	SRP002012
SRR056321	SRS011319	SRP002012
SRR056794	SRS011319	SRP002012
SRR055529	SRS011319	SRP002012
SRR057218	SRS011320	SRP002012
SRR057289	SRS011320	SRP002012
SRR056584	SRS011320	SRP002012
SRR056650	SRS011320	SRP002012
SRR056655	SRS011328	SRP002012
SRR056615	SRS011328	SRP002012
SRR057223	SRS011328	SRP002012
SRR056312	SRS011329	SRP002012
SRR056324	SRS011329	SRP002012
SRR056798	SRS011329	SRP002012
SRR055532	SRS011329	SRP002012
SRR057183	SRS011331	SRP002012
SRR056657	SRS011331	SRP002012
SRR056615	SRS011331	SRP002012
SRR057225	SRS011331	SRP002012
SRR056312	SRS011332	SRP002012
SRR055520	SRS011332	SRP002012
SRR057033	SRS011332	SRP002012
SRR056325	SRS011332	SRP002012
SRR056799	SRS011332	SRP002012
SRR055533	SRS011332	SRP002012
SRR057294	SRS011333	SRP002012
SRR056589	SRS011333	SRP002012
SRR056658	SRS011333	SRP002012
SRR057226	SRS011333	SRP002012
SRR056800	SRS011334	SRP002012
SRR057034	SRS011334	SRP002012
SRR056312	SRS011334	SRP002012
SRR056785	SRS011334	SRP002012
SRR056326	SRS011334	SRP002012
SRR055534	SRS011334	SRP002012
SRR057295	SRS011335	SRP002012
SRR056590	SRS011335	SRP002012
SRR056659	SRS011335	SRP002012
SRR057227	SRS011335	SRP002012
SRR056801	SRS011336	SRP002012
SRR057035	SRS011336	SRP002012
SRR056327	SRS011336	SRP002012
SRR055535	SRS011336	SRP002012
SRR057296	SRS011337	SRP002012
SRR056591	SRS011337	SRP002012
SRR056615	SRS011337	SRP002012
SRR056338	SRS011346	SRP002012
SRR056785	SRS011346	SRP002012
SRR056312	SRS011348	SRP002012
SRR056785	SRS011348	SRP002012
SRR056813	SRS011348	SRP002012
SRR057047	SRS011348	SRP002012
[truncated: 13,083 more rows]
