# Supplementary material for: Ecologically informed microbial biomarkers and accurate classification of mixed and unmixed samples in an extensive cross-study of human body sites
Source: Microbiome. 2018 Oct 24;6:192. doi: 10.1186/s40168-018-0565-6 (PMC6201589; doi:10.1186/s40168-018-0565-6)
Supplement: Supplementary file 9 — Table S5. Comprehensive information of all biomarker OTUs, including marker association types, marker strength, and meta-information such as NCBI 16S accessions and taxonomic lineages. (TSV 68 kb) [file 40168_2018_565_MOESM9_ESM.tsv]

OTU_ID	Nostril	Saliva	Skin	Vagina	Feces	Feature_importance	Prevalence	16S_NCBI_accession	Lineage
BG8661	+	-	+	-	-	1.885e-02	6692	GQ064523:1..1340	Bacteria;Actinobacteria;Actinobacteria;Corynebacteriales;Corynebacteriaceae;Corynebacterium
BG18156	+	-	+	-		1.620e-02	4952	GQ034752:1..1342	Bacteria;Actinobacteria;Actinobacteria;Propionibacteriales;Propionibacteriaceae;Cutibacterium;Cutibacterium granulosum
BG663	+	-	+	-		1.523e-02	5764	FM873478:1..1477	Bacteria;Actinobacteria;Actinobacteria;Propionibacteriales;Propionibacteriaceae;Cutibacterium;Cutibacterium acnes
BG18005	+	-	+	-	-	1.082e-02	4755	GQ026350:1..1342	Bacteria;Actinobacteria;Actinobacteria;Corynebacteriales
BG15995		+		-		9.909e-03	10930	EU531959:1..1457	Bacteria;Firmicutes;Negativicutes;Veillonellales;Veillonellaceae;Veillonella
BG13023		+			-	9.754e-03	8117	NC_014371:962840..964317	Bacteria;Bacteroidetes;Bacteroidia;Bacteroidales;Prevotellaceae;Prevotella
BG12996			+	-		9.707e-03	11042	JF216731:1..1369	Bacteria;Firmicutes;Bacilli;Lactobacillales;Streptococcaceae;Streptococcus
BG28314		+	+	-	-	9.134e-03	9751	HQ812046:1..1463	Bacteria;Proteobacteria;Betaproteobacteria;Neisseriales;Neisseriaceae;Neisseria
BG13032		+		-	-	9.092e-03	5112	JF118640:1..1349	Bacteria;Firmicutes;Clostridia;Clostridiales
BG21673	+	-		-		8.469e-03	3320	HM343558:1..1348	Bacteria;Firmicutes;Tissierellia;Tissierellales;Peptoniphilaceae
BG21497		-	+		-	8.412e-03	5068	GQ070356:1..1343	Bacteria;Actinobacteria;Actinobacteria;Corynebacteriales;Corynebacteriaceae;Corynebacterium
BG15993	-			+		8.294e-03	5237	GQ009627:1..1385	Bacteria;Firmicutes;Bacilli;Lactobacillales;Lactobacillaceae;Lactobacillus
BG11337		+				7.960e-03	8486	JF122370:1..1361	Bacteria;Actinobacteria;Actinobacteria;Actinomycetales;Actinomycetaceae;Actinomyces
BG38255		+	+	-	-	7.898e-03	8321	JF202975:1..1378	Bacteria;Firmicutes;Bacilli;Bacillales;Gemella[family];Gemella;Gemella haemolysans
BG6508		+		-		7.853e-03	9806	HQ805202:1..1458	Bacteria;Proteobacteria;Gammaproteobacteria;Pasteurellales;Pasteurellaceae;Haemophilus;Haemophilus parainfluenzae
BG17889	+			-		7.538e-03	2609	JF213903:1..1337	Bacteria;Actinobacteria;Actinobacteria;Corynebacteriales;Corynebacteriaceae;Corynebacterium;Corynebacterium pseudodiphtheriticum
BG37489	+	-		+		7.392e-03	4967	JF129898:1..1346	Bacteria;Firmicutes;Tissierellia;Tissierellales;Peptoniphilaceae
BG13027		+	+		-	7.012e-03	9448	HQ799397:1..1414	Bacteria;Fusobacteria;Fusobacteriia;Fusobacteriales;Fusobacteriaceae;Fusobacterium
BG13012		+			-	6.957e-03	4503	JF180632:1..1352	Bacteria;Firmicutes;Clostridia;Clostridiales
BG13024	-	+	-			6.824e-03	4287	JF215920:1..1359	Bacteria;Bacteroidetes;Bacteroidia;Bacteroidales;Prevotellaceae;Prevotella;Prevotella salivae
BG13026	-	+		-		6.797e-03	5643	JF193495:1..1353	Bacteria;Firmicutes;Clostridia;Clostridiales;Lachnospiraceae;Lachnoanaerobaculum
BG17894	+	-	+	-		6.797e-03	3188	HM340707:1..1349	Bacteria;Firmicutes;Tissierellia;Tissierellales;Peptoniphilaceae
BG16412				-		6.747e-03	7952	JF198555:1..1370	Bacteria;Firmicutes;Bacilli;Lactobacillales;Carnobacteriaceae;Granulicatella
BG7318				-		6.613e-03	9528	HM273042:1..1368	Bacteria;Firmicutes;Bacilli;Lactobacillales;Streptococcaceae;Streptococcus
BG11837		+		-		6.533e-03	7615	JF192124:1..1360	Bacteria;Bacteroidetes;Bacteroidia;Bacteroidales;Porphyromonadaceae;Porphyromonas;Porphyromonas catoniae
BG82	-	+	-			6.310e-03	4278	JF212475:1..1332	Bacteria;Actinobacteria;Coriobacteriia;Coriobacteriales;Atopobiaceae;Atopobium;Atopobium parvulum
BG606		-		+		6.288e-03	4340	HM275794:1..1392	Bacteria;Firmicutes;Bacilli;Lactobacillales;Lactobacillaceae;Lactobacillus;Lactobacillus iners
BG27678			-	+		6.280e-03	2728	JF167906:1..1361	Bacteria;Bacteroidetes;Bacteroidia;Bacteroidales;Prevotellaceae;Prevotella;Prevotella timonensis
BG31740		+		-		6.136e-03	7482	HM319216:1..1348	Bacteria;Actinobacteria;Actinobacteria;Micrococcales;Micrococcaceae;Rothia
BG28432		+		-	-	6.063e-03	4139	NZ_ACIN02000006:14738..16259	Bacteria;Firmicutes;Clostridia;Clostridiales;Lachnospiraceae;Catonella;Catonella morbi
BG23883		+		-		6.018e-03	5768	JF204280:1..1355	Bacteria;Bacteroidetes;Bacteroidia;Bacteroidales
BG273	+		+	-		5.864e-03	4524	GQ108053:1..1311	Eukaryota;Streptophyta
BG31447			+	-	-	5.714e-03	7380	GU561323:1..1376	Bacteria;Actinobacteria;Actinobacteria;Actinomycetales;Actinomycetaceae;Actinomyces
BG17958	-	+		-		5.537e-03	4902	HM272729:1..1338	Bacteria;Proteobacteria;Epsilonproteobacteria;Campylobacterales;Campylobacteraceae;Campylobacter;Campylobacter concisus
BG17643		-		+		5.504e-03	5036	HM278655:1..1348	Bacteria;Firmicutes;Tissierellia;Tissierellales;Peptoniphilaceae;Finegoldia;Finegoldia magna
BG87		-	-	+		5.454e-03	2083	NC_013721:1589621..1591094	Bacteria;Actinobacteria;Actinobacteria;Bifidobacteriales;Bifidobacteriaceae;Gardnerella;Gardnerella vaginalis
BG1855			-	+		5.364e-03	2631	EU451589:1..1430	Bacteria;Firmicutes;Bacilli;Lactobacillales;Lactobacillaceae;Lactobacillus
BG23995	-	+				5.172e-03	4750	JF204224:1..1360	Bacteria;Bacteroidetes;Bacteroidia;Bacteroidales;Prevotellaceae;Prevotella;Prevotella pallens
BG31221	-	+		-	-	5.148e-03	5279	JF122533:1..1355	Bacteria;Bacteroidetes;Flavobacteriia;Flavobacteriales;Flavobacteriaceae
BG6501				-	+	5.052e-03	5773	HQ789680:1..1432	Bacteria;Bacteroidetes;Bacteroidia;Bacteroidales;Bacteroidaceae;Bacteroides
BG15187		+			-	4.955e-03	4589	JF183258:1..1369	Bacteria;Actinobacteria;Actinobacteria;Actinomycetales;Actinomycetaceae
BG137				-		4.932e-03	6026	JN227848:1..1458	Bacteria;Proteobacteria;Gammaproteobacteria;Pasteurellales;Pasteurellaceae;Haemophilus
BG10194		+		-		4.874e-03	6004	HM267532:1..1335	Bacteria;Fusobacteria;Fusobacteriia;Fusobacteriales;Leptotrichiaceae
BG31550	+					4.806e-03	1731	GQ080508:1..1367	Bacteria;Firmicutes;Bacilli;Lactobacillales;Carnobacteriaceae;Dolosigranulum;Dolosigranulum pigrum
BG437	-			+		4.770e-03	1781	NZ_AEDQ01000024:3303..4769	Bacteria;Actinobacteria;Coriobacteriia;Coriobacteriales;Atopobiaceae;Atopobium;Atopobium vaginae
BG39985			+	-	-	4.691e-03	3242	AM501444:1..1357	Bacteria;Proteobacteria;Betaproteobacteria;Burkholderiales
BG43958				+	-	4.604e-03	1834	FR683098:1..1500	Bacteria;Firmicutes;Bacilli;Lactobacillales;Lactobacillaceae;Lactobacillus
BG13008		+		-		4.595e-03	5222	HM267185:1..1359	Bacteria;Bacteroidetes;Bacteroidia;Bacteroidales;Prevotellaceae;Prevotella
BG17970	+					4.397e-03	1788	NC_016781:1858904..1860411	Bacteria;Actinobacteria;Actinobacteria;Corynebacteriales;Corynebacteriaceae;Corynebacterium
BG13005	-	+	-			4.237e-03	4136	AY995256:1..1362	Bacteria;Firmicutes;Negativicutes;Veillonellales;Veillonellaceae
BG11830		+		-		4.157e-03	5235	HM344799:1..1342	Bacteria;Bacteroidetes;Flavobacteriia;Flavobacteriales;Flavobacteriaceae;Capnocytophaga
BG6495				-	+	3.941e-03	4393	HQ810229:1..1447	Bacteria;Bacteroidetes;Bacteroidia;Bacteroidales;Bacteroidaceae;Bacteroides
BG15982	-	-	-	+		3.880e-03	1780	FN667444:1..1508	Bacteria;Firmicutes;Bacilli;Lactobacillales;Lactobacillaceae;Lactobacillus
BG21505	-	+	-	-		3.873e-03	2956	HM295076:1..1345	Bacteria
BG21675				-	-	3.771e-03	5527	JF216177:1..1366	Bacteria;Actinobacteria;Actinobacteria;Corynebacteriales;Corynebacteriaceae;Corynebacterium;Corynebacterium matruchotii
BG6019		+				3.723e-03	4206	FM873718:1..1498	Bacteria;Firmicutes;Negativicutes;Selenomonadales;Selenomonadaceae
BG31074				-		3.682e-03	5703	HM264694:1..1357	Bacteria;Bacteroidetes;Bacteroidia;Bacteroidales
BG15679		+				3.651e-03	4821	JF141116:1..1333	Bacteria;Fusobacteria;Fusobacteriia;Fusobacteriales;Leptotrichiaceae;Leptotrichia;Leptotrichia wadei
BG60				-	+	3.564e-03	3767	HM556646:1..1386	Bacteria;Proteobacteria;Gammaproteobacteria;Enterobacterales
BG1423	-	+	-	-		3.513e-03	3050	AB037874:1..1455	Bacteria;Firmicutes;Clostridia;Clostridiales;Clostridiales Family XIII. Incertae Sedis;Mogibacterium
BG6547				-	+	3.504e-03	3862	HQ759917:1..1448	Bacteria;Bacteroidetes;Bacteroidia;Bacteroidales;Bacteroidaceae;Bacteroides;Bacteroides uniformis
BG213	-		-	+		3.380e-03	1605	GQ179715:1..1455	Bacteria;Tenericutes;Mollicutes;Mycoplasmatales;Mycoplasmataceae;Ureaplasma
BG13011		+	-	-		3.370e-03	2916	HQ809298:1..1426	Bacteria;Firmicutes;Clostridia;Clostridiales;Clostridiales Family XIII. Incertae Sedis;[Eubacterium] sulci[genus];[Eubacterium] sulci
BG3092	+		+	-		3.317e-03	3554	AF467299:1..1531	Bacteria;Proteobacteria;Gammaproteobacteria;Pseudomonadales;Moraxellaceae;Acinetobacter
BG16042	-	+	-	-		3.287e-03	2462	JF196944:1..1361	Bacteria;Bacteroidetes;Bacteroidia;Bacteroidales
BG13009	-	+	-		-	3.214e-03	4324	HQ818765:1..1453	Bacteria;Firmicutes;Clostridia;Clostridiales;Peptostreptococcaceae;Peptostreptococcus;Peptostreptococcus stomatis
BG21852			-	+		3.175e-03	1287	HM113231:1..1395	Bacteria;Firmicutes;Bacilli;Lactobacillales
BG17906		+		-		3.150e-03	4928	JF120653:1..1342	Bacteria;Bacteroidetes;Flavobacteriia;Flavobacteriales;Flavobacteriaceae;Capnocytophaga
BG17890			-	+		3.145e-03	2247	JF192424:1..1360	Bacteria;Bacteroidetes;Bacteroidia;Bacteroidales;Prevotellaceae;Prevotella;Prevotella buccalis
BG16402			-	+		3.137e-03	1509	FM872697:1..1521	Bacteria;Firmicutes;Negativicutes;Veillonellales;Veillonellaceae
BG17918		-		+		3.102e-03	2641	HM278755:1..1347	Bacteria;Firmicutes;Tissierellia;Tissierellales;Peptoniphilaceae;Anaerococcus
BG15977			-		+	3.085e-03	1593	HQ801795:1..1470	Bacteria;Firmicutes;Bacilli;Lactobacillales;Enterococcaceae;Enterococcus
BG31085		+		-		3.077e-03	4720	JF116011:1..1346	Bacteria;Bacteroidetes;Flavobacteriia;Flavobacteriales;Flavobacteriaceae;Capnocytophaga
BG31156	+					2.980e-03	2432	HM327066:1..1363	Bacteria;Proteobacteria;Betaproteobacteria;Neisseriales;Neisseriaceae
BG6599				-	+	2.974e-03	3469	HQ745121:1..1447	Bacteria;Bacteroidetes;Bacteroidia;Bacteroidales;Tannerellaceae;Parabacteroides;Parabacteroides distasonis
BG19362				-	+	2.938e-03	3419	HQ789416:1..1365	Bacteria;Bacteroidetes;Bacteroidia;Bacteroidales
BG46588	-		-	+		2.936e-03	1656	GQ106336:1..1370	Bacteria;Firmicutes;Bacilli;Lactobacillales;Aerococcaceae;Aerococcus;Aerococcus christensenii
BG31067				-		2.856e-03	3904	HM307042:1..1382	Bacteria;Firmicutes;Negativicutes;Veillonellales;Veillonellaceae;Veillonella
BG15783		+		-		2.800e-03	4887	JF066706:1..1352	Bacteria;Proteobacteria;Betaproteobacteria;Burkholderiales;Burkholderiaceae;Lautropia;Lautropia mirabilis
BG12492	-		-		-	2.795e-03	4542	FJ558120:1..1351	Bacteria;Firmicutes
BG16080		+	-	-		2.761e-03	2873	HM331661:1..1339	Bacteria
BG671		+		-		2.757e-03	4453	HM318900:1..1359	Bacteria;Bacteroidetes;Bacteroidia;Bacteroidales;Prevotellaceae;Prevotella;Prevotella loescheii
BG17642		-		+		2.754e-03	2867	EF419348:1..1393	Bacteria;Firmicutes;Tissierellia;Tissierellales;Peptoniphilaceae;Anaerococcus
BG958				-	+	2.750e-03	2110	FJ511817:1..1377	Bacteria;Firmicutes;Clostridia;Clostridiales;Oscillospiraceae
BG11240				-		2.704e-03	3974	FJ507172:1..1380	Bacteria;Bacteroidetes;Bacteroidia;Bacteroidales;Tannerellaceae;Parabacteroides;Parabacteroides merdae
BG21680	+	-				2.587e-03	514	JF005177:1..1341	Bacteria;Actinobacteria;Actinobacteria;Corynebacteriales;Corynebacteriaceae
BG6576	-	-			+	2.583e-03	2521	EU765770:1..1355	Bacteria;Firmicutes;Clostridia;Clostridiales;Eubacteriaceae;Eubacterium
BG15833	+			-		2.561e-03	3011	HM834714:1..1372	Bacteria;Firmicutes
BG423		+	-			2.524e-03	2606	FM996805:1..1458	Bacteria;Bacteroidetes;Bacteroidia;Bacteroidales;Prevotellaceae;Prevotella;Prevotella oulorum
BG14495			+	-	-	2.523e-03	4120	GQ032228:1..1360	Bacteria;Proteobacteria;Betaproteobacteria;Neisseriales;Neisseriaceae
BG988	-	-	-		+	2.509e-03	2033	HQ769331:1..1446	Bacteria;Firmicutes;Clostridia;Clostridiales;Clostridiaceae
BG6513		-	-	-	+	2.494e-03	1784	EU766849:1..1353	Bacteria;Firmicutes;Clostridia;Clostridiales
BG6489		-	-		+	2.466e-03	2364	DQ795107:1..1391	Bacteria;Firmicutes;Clostridia;Clostridiales
BG28781		+		-		2.461e-03	3670	HQ807342:1..1443	Bacteria;Bacteroidetes;Bacteroidia;Bacteroidales;Prevotellaceae;Prevotella;Prevotella oris
BG35807			-	-	+	2.443e-03	1951	HQ774253:1..1436	Bacteria;Firmicutes;Clostridia;Clostridiales;Lachnospiraceae
BG15795	+		+	-		2.426e-03	2401	FJ674720:1..1379	Bacteria;Actinobacteria;Actinobacteria;Micrococcales;Micrococcaceae;Micrococcus
BG37505			-	-	+	2.397e-03	1832	FJ369095:1..1356	Bacteria;Firmicutes;Clostridia;Clostridiales;Lachnospiraceae
BG36007	-			-		2.397e-03	3825	JF196770:1..1361	Bacteria;Proteobacteria;Gammaproteobacteria;Pasteurellales;Pasteurellaceae;Haemophilus
BG37914				-	-	2.377e-03	4306	HM307060:1..1357	Bacteria;Actinobacteria;Actinobacteria;Corynebacteriales;Corynebacteriaceae
BG13022			-			2.374e-03	1804	GQ422750:1..1503	Bacteria;Firmicutes;Tissierellia;Tissierellales;Peptoniphilaceae;Peptoniphilus;Peptoniphilus lacrimalis
BG432	-	+	-	-		2.346e-03	2626	GU422964:1..1453	Bacteria;Firmicutes;Erysipelotrichia;Erysipelotrichales;Erysipelotrichaceae
BG30053	-		-	+		2.333e-03	1384	HM112056:1..1387	Bacteria;Firmicutes;Bacilli;Lactobacillales;Lactobacillaceae
BG21580			-	+		2.332e-03	816	JN983820:1..1478	Bacteria;Firmicutes;Bacilli;Lactobacillales;Lactobacillaceae;Lactobacillus
BG875			+			2.320e-03	2666	HM141283:1..1392	Bacteria;Proteobacteria;Betaproteobacteria;Burkholderiales;Burkholderiaceae;Ralstonia
BG31068				-		2.317e-03	3593	HM276815:1..1357	Bacteria;Bacteroidetes;Bacteroidia;Bacteroidales;Porphyromonadaceae
BG16048	-			-		2.301e-03	4165	JF149569:1..1361	Bacteria;Proteobacteria;Gammaproteobacteria;Pasteurellales;Pasteurellaceae;Aggregatibacter
BG37919			+	-	-	2.255e-03	2783	JF071738:1..1369	Bacteria;Firmicutes;Bacilli;Lactobacillales;Streptococcaceae;Streptococcus;Streptococcus pneumoniae
BG15842				-		2.226e-03	1262	FJ957850:1..1503	Bacteria;Firmicutes;Clostridia;Clostridiales
BG4550	+		+	-		2.219e-03	2480	HQ754639:1..1453	Bacteria;Proteobacteria;Betaproteobacteria;Burkholderiales;Comamonadaceae;Delftia
BG6592		+	-	-		2.219e-03	3101	EU767755:1..1364
BG6593			-		+	2.183e-03	2446	DQ807693:1..1395	Bacteria;Firmicutes;Clostridia;Clostridiales;Lachnospiraceae
BG18190				+		2.153e-03	1129	AY958913:1..1460	Bacteria;Actinobacteria;Coriobacteriia;Eggerthellales;Eggerthellaceae
BG20253		-	+	-		2.111e-03	1723	JN229895:1..1460	Bacteria
BG6804	-		-	-	+	2.103e-03	1050	EU772484:1..1371	Bacteria;Firmicutes;Clostridia;Clostridiales;Clostridiaceae;Clostridium
BG417	-	+	-			2.102e-03	2763	AM420077:1..1496	Bacteria
BG13016	-					2.098e-03	4913	HQ747248:1..1462	Bacteria;Firmicutes;Bacilli;Lactobacillales;Streptococcaceae;Streptococcus
BG12471			-	-	+	2.092e-03	2381	HQ747836:1..1440	Bacteria;Bacteroidetes;Bacteroidia;Bacteroidales;Odoribacteraceae;Odoribacter;Odoribacter splanchnicus
BG6525					+	2.080e-03	3165	HQ790952:1..1437	Bacteria;Bacteroidetes;Bacteroidia;Bacteroidales;Rikenellaceae;Alistipes
BG21689		+		-		2.079e-03	3586	HM256325:1..1332	Bacteria;Fusobacteria;Fusobacteriia;Fusobacteriales;Leptotrichiaceae;Leptotrichia
BG29494				-		2.073e-03	4193	HM325279:1..1333	Bacteria;Fusobacteria;Fusobacteriia;Fusobacteriales;Leptotrichiaceae;Leptotrichia;Leptotrichia buccalis
BG18162				+		2.060e-03	1159	HM341026:1..1358	Bacteria
BG35842			-		+	2.054e-03	1919	HQ793748:1..1454	Bacteria;Firmicutes;Clostridia;Clostridiales
BG444	-	+				2.027e-03	3289	JF181031:1..1342	Bacteria;Bacteroidetes;Flavobacteriia;Flavobacteriales;Flavobacteriaceae;Capnocytophaga;Capnocytophaga ochracea
BG6587		-			+	2.023e-03	1769	JF234356:1..1355	Bacteria;Firmicutes;Clostridia;Clostridiales;Eubacteriaceae;Eubacterium
BG6577			-		+	2.022e-03	2806	HQ780098:1..1452	Bacteria;Bacteroidetes;Bacteroidia;Bacteroidales;Bacteroidaceae;Bacteroides;Bacteroides fragilis
BG28235	-		-	+		1.994e-03	1073	AF385567:1..1491	Bacteria;Firmicutes;Clostridia;Clostridiales
BG16267		-	+			1.969e-03	2996	GQ008776:1..1350	Bacteria;Proteobacteria;Betaproteobacteria;Burkholderiales;Comamonadaceae;Acidovorax
BG11261				-	+	1.966e-03	3499	HQ775194:1..1433	Bacteria;Bacteroidetes;Bacteroidia;Bacteroidales;Bacteroidaceae;Bacteroides;Bacteroides stercoris
BG31063				-		1.965e-03	3716	JF239111:1..1375	Bacteria;Firmicutes;Bacilli;Lactobacillales;Aerococcaceae;Abiotrophia;Abiotrophia defectiva
BG6503				-	+	1.964e-03	2870	FJ368129:1..1367	Bacteria;Bacteroidetes;Bacteroidia;Bacteroidales;Bacteroidaceae;Bacteroides
BG18165			-	+		1.941e-03	1174	AY078425:1..1493	Bacteria;Fusobacteria;Fusobacteriia;Fusobacteriales;Leptotrichiaceae;Sneathia
BG609			-	+		1.930e-03	2506	JN867262:1..1407	Bacteria;Bacteroidetes;Bacteroidia;Bacteroidales;Prevotellaceae;Prevotella;Prevotella bivia
BG4549			+			1.925e-03	2600	EU022591:1..1465	Bacteria;Proteobacteria;Gammaproteobacteria;Pseudomonadales;Pseudomonadaceae;Pseudomonas
BG11227		-	-		+	1.848e-03	1695	FJ679223:1..1440	Bacteria;Firmicutes;Clostridia;Clostridiales;Lachnospiraceae;Dorea;Dorea formicigenerans
BG6584	-		-		+	1.827e-03	1713	FJ503415:1..1376	Bacteria;Firmicutes;Clostridia;Clostridiales;Lachnospiraceae;Lachnoclostridium
BG16398			-			1.826e-03	2366	HM021372:1..1467	Bacteria;Firmicutes;Negativicutes;Veillonellales;Veillonellaceae;Dialister
BG6952		-	-		+	1.817e-03	1355	HQ742330:1..1428	Bacteria;Firmicutes;Clostridia;Clostridiales;Clostridiaceae;Clostridium;Clostridium perfringens
BG6541	-		-	-	+	1.804e-03	1773	HQ750937:1..1427	Bacteria;Firmicutes;Clostridia;Clostridiales;Lachnospiraceae
BG6535	-				+	1.802e-03	1549	HQ763295:1..1407	Bacteria;Firmicutes;Clostridia;Clostridiales;Peptostreptococcaceae
BG16400		-		+		1.791e-03	1884	JF229227:1..1348	Bacteria;Firmicutes;Tissierellia;Tissierellales;Peptoniphilaceae;Anaerococcus
BG6548			-		+	1.789e-03	2195	EU762365:1..1351	Bacteria;Firmicutes;Clostridia;Clostridiales;Lachnospiraceae
BG24594					+	1.782e-03	2668	DQ801437:1..1397	Bacteria;Bacteroidetes;Bacteroidia;Bacteroidales;Bacteroidaceae;Bacteroides
BG21649		-				1.765e-03	2655	JF108438:1..1342	Bacteria;Actinobacteria;Actinobacteria;Corynebacteriales;Corynebacteriaceae;Corynebacterium
BG1880				-	+	1.761e-03	2330	HQ764741:1..1451	Bacteria;Proteobacteria;Betaproteobacteria;Burkholderiales;Sutterellaceae;Parasutterella;Parasutterella excrementihominis
BG1994		-		-	+	1.738e-03	2098	EF399801:1..1491	Bacteria;Firmicutes;Clostridia;Clostridiales;Oscillospiraceae
BG21494		+				1.718e-03	2903	JF231657:1..1363	Bacteria;Bacteroidetes;Bacteroidia;Bacteroidales;Prevotellaceae;Prevotella
BG16026		+				1.699e-03	2092	AF385508:1..1522	Bacteria;Firmicutes;Clostridia;Clostridiales
BG12460			-	-	+	1.684e-03	1601	FJ506825:1..1374	Bacteria;Firmicutes;Clostridia;Clostridiales;Lachnospiraceae
BG18006	+			-		1.650e-03	1283	GQ114668:1..1366	Bacteria;Proteobacteria;Betaproteobacteria;Neisseriales
BG16055				-		1.639e-03	2677	JF233201:1..1357	Bacteria;Bacteroidetes;Bacteroidia;Bacteroidales;Tannerellaceae
BG16732				-		1.627e-03	3118	HQ757429:1..1445	Bacteria;Bacteroidetes;Bacteroidia;Bacteroidales;Prevotellaceae;Alloprevotella;Alloprevotella tannerae
BG18166			-			1.603e-03	1509	JF087442:1..1337	Bacteria;Fusobacteria;Fusobacteriia;Fusobacteriales;Leptotrichiaceae;Sneathia;Sneathia sanguinegens
BG3100				-		1.603e-03	2659	HM822093:1..1352	Bacteria;Actinobacteria;Actinobacteria;Micrococcales;Micrococcaceae
BG22425			-			1.590e-03	1248	AY995244:1..1351	Bacteria;Firmicutes;Bacilli;Bacillales;Gemella[family]
BG28782				-		1.577e-03	3171	HM255798:1..1362	Bacteria;Bacteroidetes;Bacteroidia;Bacteroidales;Prevotellaceae;Prevotella;Prevotella nigrescens
BG20818	+					1.555e-03	713	EU373373:1..1524	Bacteria;Actinobacteria;Actinobacteria;Corynebacteriales;Corynebacteriaceae;Corynebacterium
BG17964	-	+	-			1.551e-03	1540	AF385509:1..1502	Bacteria;Bacteroidetes;Bacteroidia;Bacteroidales
BG7024		-			+	1.551e-03	2759	EU761596:1..1353	Bacteria;Firmicutes;Clostridia;Clostridiales;Ruminococcaceae;Ruminococcus
BG406	-		-			1.545e-03	2012	AJ576049:1..1484	Bacteria;Actinobacteria;Actinobacteria;Actinomycetales;Actinomycetaceae;Mobiluncus
BG10133			+			1.536e-03	2079	HM335863:1..1306	Bacteria;Proteobacteria;Alphaproteobacteria;Sphingomonadales;Sphingomonadaceae;Sphingomonas
BG976		-			+	1.533e-03	2396	GQ898691:1..1494	Bacteria;Firmicutes;Clostridia;Clostridiales
BG11193					+	1.530e-03	2192	DQ797706:1..1384	Bacteria;Firmicutes;Erysipelotrichia;Erysipelotrichales;Erysipelotrichaceae
BG17994				+		1.517e-03	1924	HM275704:1..1347	Bacteria;Firmicutes;Tissierellia;Tissierellales;Peptoniphilaceae
BG11829		+		-		1.488e-03	2550	GQ422723:1..1531	Bacteria;Firmicutes;Negativicutes;Selenomonadales;Selenomonadaceae;Selenomonas;Selenomonas sputigena
BG13759	-		-		+	1.487e-03	1667	DQ825335:1..1377	Bacteria;Firmicutes;Clostridia;Clostridiales
BG37029		-				1.481e-03	2131	AY563457:1..1643	Bacteria
BG20720					+	1.466e-03	2029	FJ508430:1..1370	Bacteria;Firmicutes;Clostridia;Clostridiales;Lachnospiraceae;Roseburia
BG6230		-				1.454e-03	1499	HQ009873:1..1379	Bacteria
BG8809		+	-	-		1.428e-03	1951	FJ881174:1..1488	Bacteria
BG436	-		-			1.426e-03	1792	JF205224:1..1361	Bacteria;Bacteroidetes;Bacteroidia;Bacteroidales;Prevotellaceae;Prevotella;Prevotella disiens
BG35556			-	-	+	1.418e-03	1234	AY984790:1..1339	Bacteria;Firmicutes;Clostridia;Clostridiales;Ruminococcaceae
BG17884		-				1.408e-03	1913	JF231135:1..1348	Bacteria;Firmicutes;Tissierellia;Tissierellales;Peptoniphilaceae
BG18164			-			1.407e-03	1144	GQ042935:1..1362	Bacteria;Bacteroidetes;Bacteroidia;Bacteroidales
BG35357				-	+	1.404e-03	1430	EU761891:1..1353	Bacteria;Firmicutes;Clostridia;Clostridiales
BG18214			+			1.393e-03	1655	HM307165:1..1355	Bacteria;Proteobacteria;Gammaproteobacteria;Pseudomonadales;Moraxellaceae;Moraxella;Moraxella osloensis
BG6499				-		1.389e-03	3805	HQ761255:1..1491	Bacteria;Firmicutes;Negativicutes;Veillonellales;Veillonellaceae;Dialister;Dialister invisus
BG15086			-		+	1.360e-03	1533	FJ365044:1..1359	Bacteria;Firmicutes;Clostridia;Clostridiales
BG16068				-		1.346e-03	2193	JF184541:1..1344	Bacteria;Actinobacteria;Actinobacteria;Micrococcales;Brevibacteriaceae;Brevibacterium
BG8905					+	1.317e-03	1706	FJ512275:1..1372	Bacteria
BG37990					-	1.311e-03	1730	HM333441:1..1342	Bacteria;Actinobacteria;Actinobacteria;Corynebacteriales;Corynebacteriaceae;Corynebacterium
BG7452			-	-	+	1.306e-03	1511	FJ364327:1..1337	Bacteria;Firmicutes;Clostridia;Clostridiales;Ruminococcaceae;Faecalibacterium;Faecalibacterium sp. MC_41
BG9625				-	+	1.292e-03	2203	HQ788821:1..1465	Bacteria;Firmicutes;Negativicutes;Acidaminococcales;Acidaminococcaceae
BG4571	-		-		+	1.279e-03	1505	FJ504597:1..1376	Bacteria;Firmicutes;Clostridia;Clostridiales
BG5309			+			1.276e-03	1280	GU118320:1..1404	Bacteria;Proteobacteria;Alphaproteobacteria;Caulobacterales;Caulobacteraceae;Caulobacter
BG10918			-		+	1.274e-03	1582	GQ897680:1..1486	Bacteria;Actinobacteria;Actinobacteria;Bifidobacteriales;Bifidobacteriaceae;Bifidobacterium;Bifidobacterium longum
BG7447			-		+	1.248e-03	1580	AY976233:1..1351	Bacteria;Firmicutes;Clostridia;Clostridiales;Eubacteriaceae;Eubacterium;[Eubacterium] hallii
BG6629		-			+	1.230e-03	2193	GQ897250:1..1490	Bacteria;Firmicutes;Clostridia;Clostridiales
BG6538			-		+	1.207e-03	1483	GQ898391:1..1495	Bacteria;Firmicutes;Clostridia;Clostridiales
BG11199					+	1.198e-03	1858	FJ679658:1..1430	Bacteria;Firmicutes;Clostridia;Clostridiales;Lachnospiraceae;Blautia;Blautia obeum
BG11834		+				1.192e-03	2233	GQ422720:1..1519	Bacteria;Firmicutes;Negativicutes;Selenomonadales;Selenomonadaceae;Selenomonas;Selenomonas noxia
BG9	-					1.186e-03	2779	NZ_AAJO01000021:626..2135	Bacteria;Firmicutes;Bacilli;Lactobacillales;Streptococcaceae;Streptococcus
BG6590				-	+	1.176e-03	1995	DQ807593:1..1390	Bacteria;Firmicutes;Clostridia;Clostridiales;Lachnospiraceae
BG15837			+			1.146e-03	725	FJ957834:1..1480	Bacteria;Actinobacteria;Actinobacteria;Propionibacteriales
BG31143	-					1.137e-03	1932	JF237924:1..1349	Bacteria;Bacteroidetes;Flavobacteriia;Flavobacteriales;Flavobacteriaceae
BG6514		-			+	1.130e-03	2310	DQ809425:1..1367	Bacteria;Actinobacteria;Coriobacteriia;Coriobacteriales;Coriobacteriaceae;Collinsella;Collinsella aerofaciens
BG31553		-				1.120e-03	1396	JF113392:1..1343	Bacteria;Actinobacteria;Actinobacteria;Corynebacteriales;Corynebacteriaceae;Corynebacterium
BG8522				-		1.114e-03	1520	JF208557:1..1336	Bacteria;Actinobacteria;Actinobacteria;Corynebacteriales;Nocardiaceae;Rhodococcus
BG35697			-		+	1.105e-03	1279	HQ787286:1..1446	Bacteria;Firmicutes;Clostridia;Clostridiales
BG11283					+	1.092e-03	1658	HQ813764:1..1432	Bacteria;Firmicutes;Clostridia;Clostridiales;Lachnospiraceae
BG3039		-				1.063e-03	1973	GQ093320:1..1345	Bacteria;Bacteroidetes;Flavobacteriia;Flavobacteriales;Flavobacteriaceae;Cloacibacterium;Cloacibacterium normanense
BG13964			-	-	+	1.063e-03	1212	EF399731:1..1488	Bacteria;Firmicutes;Clostridia;Clostridiales
BG5862			-			1.019e-03	1404	JF135191:1..1338	Bacteria;Proteobacteria;Epsilonproteobacteria;Campylobacterales;Campylobacteraceae;Campylobacter;Campylobacter ureolyticus
BG6000				-	+	1.003e-03	1377	AY975364:1..1355	Bacteria
BG7336			-		+	9.929e-04	251	EU775671:1..1313	Bacteria;Proteobacteria;Gammaproteobacteria;Enterobacterales;Enterobacteriaceae
BG21687				+		9.916e-04	1302	HM329340:1..1348	Bacteria;Firmicutes;Tissierellia;Tissierellales
BG1000			-		+	9.855e-04	1536	JF163911:1..1352	Bacteria;Firmicutes;Clostridia;Clostridiales
BG11212			-		+	9.805e-04	1922	FJ505192:1..1375	Bacteria;Firmicutes;Clostridia;Clostridiales;Lachnospiraceae;Lachnoclostridium;[Clostridium] bolteae
BG11364			-		+	9.624e-04	1417	FJ506720:1..1371	Bacteria;Firmicutes;Erysipelotrichia;Erysipelotrichales;Erysipelotrichaceae;Erysipelatoclostridium
BG18167			-			9.623e-04	1083	GQ038788:1..1352	Bacteria;Firmicutes;Clostridia;Clostridiales
BG6532	-		-		+	9.446e-04	970	HQ795164:1..1446	Bacteria;Bacteroidetes;Bacteroidia;Bacteroidales;Bacteroidaceae
BG6488				-	+	9.401e-04	1412	AY984330:1..1355	Bacteria;Firmicutes;Clostridia;Clostridiales;Eubacteriaceae
BG21736	+					9.352e-04	519	GQ104539:1..1344	Bacteria;Actinobacteria;Actinobacteria;Corynebacteriales;Corynebacteriaceae
BG10147				-		9.269e-04	2020	JF221728:1..1368	Bacteria;Firmicutes;Bacilli;Lactobacillales;Streptococcaceae;Lactococcus;Lactococcus lactis
BG7275			-		+	9.204e-04	1343	HQ813734:1..1440	Bacteria;Firmicutes;Clostridia;Clostridiales;Lachnospiraceae;Tyzzerella
BG7426		-		-	+	9.158e-04	1321	HQ807477:1..1430	Bacteria;Firmicutes;Clostridia;Clostridiales;Eubacteriaceae
BG6753			-	-		9.135e-04	2208	HQ794789:1..1454	Bacteria;Bacteroidetes;Bacteroidia;Bacteroidales;Prevotellaceae;Prevotella;Prevotella copri
BG11181	-		-		+	9.053e-04	1234	U82813:1..1467	Bacteria;Proteobacteria;Deltaproteobacteria;Desulfovibrionales;Desulfovibrionaceae;Bilophila;Bilophila wadsworthia
BG24959					+	9.033e-04	1527	GQ897213:1..1485	Bacteria;Actinobacteria;Actinobacteria;Bifidobacteriales;Bifidobacteriaceae;Bifidobacterium
BG6617					+	9.024e-04	1313	HM847884:1..1396	Bacteria;Firmicutes;Bacilli;Lactobacillales;Leuconostocaceae;Weissella
BG31752			-			8.970e-04	1187	GQ038547:1..1359	Bacteria;Bacteroidetes;Bacteroidia;Bacteroidales;Prevotellaceae;Prevotella;Prevotella amnii
BG17897			-			8.928e-04	1258	AY850112:1..1394	Bacteria;Firmicutes;Negativicutes;Veillonellales;Veillonellaceae;Dialister;Dialister micraerophilus
BG6601					+	8.917e-04	1650	DQ800468:1..1393	Bacteria;Firmicutes;Clostridia;Clostridiales;Lachnospiraceae
BG655				-		8.841e-04	1447	GQ129914:1..1461	Bacteria;Proteobacteria;Betaproteobacteria;Burkholderiales;Oxalobacteraceae
BG6550					+	8.833e-04	1463	GQ897643:1..1473	Bacteria;Firmicutes;Clostridia;Clostridiales
BG31134				-		8.825e-04	1758	HM257547:1..1357	Bacteria;Actinobacteria;Actinobacteria;Actinomycetales;Actinomycetaceae;Actinomyces
BG24596	-				+	8.740e-04	1209	HQ782996:1..1434	Bacteria;Firmicutes;Clostridia;Clostridiales;Lachnospiraceae
BG13025			+			8.637e-04	925	JF175191:1..1373	Bacteria;Firmicutes;Bacilli;Lactobacillales;Streptococcaceae
BG6493			-		+	8.598e-04	971	EU474097:1..1381	Bacteria;Firmicutes;Clostridia;Clostridiales;Clostridiaceae;Clostridium
BG35596			-	-	+	8.521e-04	1277	HQ763105:1..1434	Bacteria;Firmicutes;Clostridia;Clostridiales;Lachnospiraceae
BG35761			-			8.503e-04	2041	AF033305:1..1477	Bacteria;Spirochaetes;Spirochaetia;Spirochaetales;Spirochaetaceae;Treponema;Treponema socranskii
BG31542				-		8.415e-04	2210	HM312746:1..1347	Bacteria;Bacteroidetes;Flavobacteriia;Flavobacteriales;Flavobacteriaceae
BG16030		+	-	-		8.359e-04	1205	AY349374:1..1536	Bacteria;Firmicutes;Clostridia;Clostridiales;Lachnospiraceae
BG24070				-	+	8.358e-04	1388	GQ448051:1..1390	Bacteria;Bacteroidetes;Bacteroidia;Bacteroidales;Rikenellaceae
BG16017				-		8.300e-04	1752	NC_013928:405608..407158	Bacteria;Firmicutes;Bacilli;Lactobacillales;Streptococcaceae;Streptococcus;Streptococcus mutans
BG16027			-			8.205e-04	1487	JF117716:1..1363	Bacteria;Bacteroidetes;Bacteroidia;Bacteroidales
BG6120		-				8.126e-04	1731	AY985671:1..1358	Bacteria;Bacteroidetes;Bacteroidia;Bacteroidales;Bacteroidaceae
BG6596			-	-	+	8.063e-04	1213	HQ781192:1..1444	Bacteria;Bacteroidetes;Bacteroidia;Bacteroidales;Bacteroidaceae;Bacteroides;Bacteroides nordii
BG393			-		+	7.976e-04	1318	FJ507311:1..1370	Bacteria;Firmicutes;Erysipelotrichia;Erysipelotrichales;Erysipelotrichaceae;Erysipelatoclostridium;[Clostridium] spiroforme
BG37809				-		7.973e-04	682	JF000276:1..1349	Bacteria;Actinobacteria;Actinobacteria;Propionibacteriales;Propionibacteriaceae;Cutibacterium;Cutibacterium acnes
BG24599				-	+	7.972e-04	1154	NZ_ABXX02000002:314381..315897	Bacteria;Actinobacteria;Actinobacteria;Bifidobacteriales;Bifidobacteriaceae;Bifidobacterium
BG11201					+	7.962e-04	1500	FJ364038:1..1347	Bacteria;Firmicutes;Clostridia;Clostridiales
BG6732				-	+	7.895e-04	1354	EU464399:1..1285	Bacteria;Firmicutes;Clostridia;Clostridiales;Oscillospiraceae
BG13755				-	+	7.858e-04	1073	EF515472:1..1370	Bacteria;Firmicutes;Clostridia;Clostridiales;Clostridiaceae;Clostridium
BG7113	-		-	-		7.805e-04	2319	HQ768518:1..1417	Bacteria;Fusobacteria;Fusobacteriia;Fusobacteriales;Fusobacteriaceae;Fusobacterium
BG352			-			7.790e-04	740	GQ038494:1..1349	Bacteria;Firmicutes;Clostridia;Clostridiales;Ruminococcaceae;Mageeibacillus;Mageeibacillus indolicus
BG951				-	+	7.692e-04	1644	DQ803966:1..1370	Bacteria;Verrucomicrobia;Verrucomicrobiae;Verrucomicrobiales;Akkermansiaceae;Akkermansia
BG24574			-		+	7.637e-04	1134	JQ608086:1..1435	Bacteria;Firmicutes;Erysipelotrichia;Erysipelotrichales;Erysipelotrichaceae;Erysipelatoclostridium;[Clostridium] innocuum
BG6574		-				7.423e-04	1568	HQ764046:1..1437	Bacteria;Firmicutes;Clostridia;Clostridiales;Lachnospiraceae;Blautia;[Ruminococcus] gnavus
BG15512	-					7.313e-04	1780	EF061252:1..1419	Bacteria;Spirochaetes;Spirochaetia;Spirochaetales;Spirochaetaceae;Treponema;Treponema vincentii
BG15669			+			7.270e-04	1222	HM018693:1..1338	Bacteria
BG18173				+		7.259e-04	966	JF211793:1..1361	Bacteria;Actinobacteria;Actinobacteria;Actinomycetales;Actinomycetaceae;Actinomyces;Actinomyces neuii
BG11329	-		-		+	7.248e-04	1048	FJ506925:1..1374	Bacteria;Firmicutes;Clostridia;Clostridiales;Lachnospiraceae
BG26069				-		7.195e-04	1954	JF148728:1..1366	Bacteria
BG6598					+	7.086e-04	1376	FJ682508:1..1396	Bacteria;Firmicutes;Erysipelotrichia;Erysipelotrichales;Erysipelotrichaceae;Holdemanella;Holdemanella biformis
BG44942	-		-	-	+	7.071e-04	916	JN559522:1..1501	Bacteria;Bacteroidetes;Bacteroidia;Bacteroidales;Bacteroidaceae
BG8546			-			7.050e-04	1727	FM996936:1..1473	Bacteria;Bacteroidetes;Bacteroidia;Bacteroidales;Prevotellaceae;Prevotella;Prevotella pleuritidis
BG6519			-		+	7.027e-04	1320	HM256392:1..1353	Bacteria;Firmicutes;Clostridia;Clostridiales
BG31630				-		7.011e-04	1778	HQ890329:1..1356	Bacteria;Proteobacteria;Epsilonproteobacteria;Campylobacterales;Campylobacteraceae;Campylobacter
BG6540					+	6.738e-04	1585	EU765808:1..1358	Bacteria;Bacteroidetes;Bacteroidia;Bacteroidales;Bacteroidaceae;Bacteroides;Bacteroides eggerthii
BG7248				-		6.703e-04	1817	HQ777981:1..1481	Bacteria;Firmicutes;Negativicutes;Veillonellales;Veillonellaceae;Veillonella
BG6178			-		+	6.691e-04	462	AB506293:1..1505	Bacteria;Firmicutes;Clostridia;Clostridiales;Clostridiaceae;Clostridium
BG24950			-		+	6.668e-04	1198	HQ760397:1..1443	Bacteria;Firmicutes;Clostridia;Clostridiales;Ruminococcaceae
BG658			+			6.628e-04	953	JF201387:1..1315	Bacteria
BG18238	+		-			6.583e-04	203	GQ062543:1..1350	Bacteria;Actinobacteria;Actinobacteria;Corynebacteriales;Corynebacteriaceae
BG11257				-	+	6.538e-04	1729	DQ014690:1..1327	Bacteria
BG34565				-	+	6.391e-04	1458	FJ363434:1..1356	Bacteria;Firmicutes;Clostridia;Clostridiales;Oscillospiraceae
BG13006			-			6.375e-04	1591	JF105817:1..1333	Bacteria;Actinobacteria;Coriobacteriia;Coriobacteriales;Atopobiaceae;Atopobium;Atopobium rimae
BG37045				-	+	6.204e-04	727	HM058848:1..1472	Bacteria;Firmicutes;Bacilli;Lactobacillales;Streptococcaceae;Lactococcus
BG17989					-	6.179e-04	797	JF121899:1..1342	Bacteria;Actinobacteria;Actinobacteria;Corynebacteriales;Corynebacteriaceae;Corynebacterium;Corynebacterium diphtheriae
BG11183					+	6.146e-04	1449	NZ_ABIY02000097:119651..121166	Bacteria;Bacteroidetes;Bacteroidia;Bacteroidales;Bacteroidaceae;Bacteroides;Bacteroides coprocola
BG35530					+	6.059e-04	575	HQ741636:1..1431	Bacteria;Firmicutes;Clostridia;Clostridiales;Lachnospiraceae
BG26601		+				6.044e-04	859	JF151396:1..1371	Bacteria;Firmicutes;Bacilli;Lactobacillales;Carnobacteriaceae;Granulicatella
BG48644			-	-	+	6.041e-04	778	DQ800397:1..1291	Bacteria;Firmicutes;Clostridia;Clostridiales
BG5722			-		+	6.010e-04	985	EU457399:1..1332	Bacteria;Bacteroidetes;Bacteroidia;Bacteroidales;Bacteroidaceae;Bacteroides
BG175			+			5.986e-04	1087	DQ316812:1..1344	Bacteria;Proteobacteria;Alphaproteobacteria;Sphingomonadales;Sphingomonadaceae
BG6858	-	+				5.983e-04	672	EU772189:1..1404	Bacteria
BG422			-			5.966e-04	895	U13036:1..1348	Bacteria;Firmicutes;Erysipelotrichia;Erysipelotrichales;Erysipelotrichaceae;Bulleidia;Bulleidia extructa
BG3226				-		5.943e-04	947	EU458770:1..1370	Bacteria;Firmicutes;Negativicutes;Selenomonadales;Selenomonadaceae
BG17299		-	+			5.936e-04	1016	DQ448698:1..1485	Bacteria;Actinobacteria;Actinobacteria;Geodermatophilales;Geodermatophilaceae
BG11218				-		5.926e-04	1582	HQ783024:1..1419	Bacteria;Firmicutes;Clostridia;Clostridiales;Ruminococcaceae;Ruminiclostridium;[Eubacterium] siraeum
BG15095					+	5.921e-04	1620	JF231160:1..1339	Bacteria;Firmicutes;Clostridia;Clostridiales;Lachnospiraceae;Coprococcus;Coprococcus eutactus
BG48367					+	5.880e-04	1427	DQ824472:1..1389	Bacteria
BG35633	-				+	5.874e-04	771	HQ757038:1..1425	Bacteria;Firmicutes;Clostridia;Clostridiales
BG35793			-		+	5.771e-04	959	HQ762183:1..1442	Bacteria;Bacteroidetes;Bacteroidia;Bacteroidales;Tannerellaceae;Parabacteroides
BG9861	-		-		+	5.570e-04	1011	HQ746132:1..1458	Bacteria;Actinobacteria;Actinobacteria;Bifidobacteriales;Bifidobacteriaceae;Bifidobacterium;Bifidobacterium breve
BG6487				-	+	5.535e-04	1160	JF163179:1..1355
BG15836				-		5.522e-04	743	FJ957833:1..1518	Bacteria;Actinobacteria;Actinobacteria;Propionibacteriales
BG17238				-		5.443e-04	1273	GQ112988:1..1359	Bacteria;Proteobacteria;Betaproteobacteria;Neisseriales;Neisseriaceae
BG475	-		-			5.423e-04	690	DQ666098:1..1529	Bacteria;Firmicutes;Negativicutes;Veillonellales;Veillonellaceae
BG7803					+	5.414e-04	1180	DQ805771:1..1372	Bacteria;Firmicutes;Clostridia;Clostridiales
BG31632			-	-		5.413e-04	1114	HM310061:1..1351	Bacteria;Firmicutes;Clostridia;Clostridiales;Peptostreptococcaceae
BG49057			-			5.306e-04	677	DQ818599:1..1460	Bacteria;Actinobacteria;Actinobacteria;Streptomycetales;Streptomycetaceae;Streptomyces
BG21180			-	-	+	5.274e-04	1150	HQ769324:1..1426	Bacteria;Firmicutes;Clostridia;Clostridiales;Lachnospiraceae
BG12465			-		+	5.155e-04	1067	HM828709:1..1328	Bacteria;Actinobacteria;Coriobacteriia;Eggerthellales;Eggerthellaceae;Eggerthella;Eggerthella lenta
BG8692			+	-		5.093e-04	995	JF107625:1..1282	Bacteria;Proteobacteria;Alphaproteobacteria;Rhodobacterales;Rhodobacteraceae;Paracoccus
BG11360			-		+	5.082e-04	1154	EF401104:1..1478	Bacteria;Firmicutes;Clostridia;Clostridiales
BG7862			-		+	5.065e-04	1054	AY980156:1..1354	Bacteria;Firmicutes;Clostridia;Clostridiales;Ruminococcaceae
BG11323				-	+	5.042e-04	933	DQ798500:1..1370	Bacteria;Actinobacteria;Coriobacteriia;Eggerthellales
BG16671					-	5.038e-04	688	HM322853:1..1343	Bacteria;Actinobacteria;Actinobacteria;Corynebacteriales;Corynebacteriaceae;Corynebacterium;Corynebacterium pyruviciproducens
BG16014			-	+		4.937e-04	581	AM279150:1..1551	Bacteria;Firmicutes;Bacilli;Lactobacillales;Lactobacillaceae;Lactobacillus
BG6486				-	+	4.883e-04	1309	EU766312:1..1299	Bacteria
BG38241				-		4.832e-04	845	JF147831:1..1371	Bacteria;Firmicutes;Bacilli;Lactobacillales;Streptococcaceae;Streptococcus
BG21504				-		4.822e-04	1346	JF150590:1..1313	Bacteria
BG18530			-	+		4.797e-04	526	AY995236:1..1358	Bacteria;Firmicutes;Negativicutes;Veillonellales;Veillonellaceae;Veillonella
BG17967			-			4.743e-04	1198	HQ806973:1..1442	Bacteria;Bacteroidetes;Bacteroidia;Bacteroidales;Porphyromonadaceae;Porphyromonas
BG108			-		+	4.713e-04	524	JF926717:1..1530	Bacteria;Proteobacteria;Gammaproteobacteria;Enterobacterales
BG6492					+	4.704e-04	949	HQ760188:1..1428	Bacteria;Firmicutes;Clostridia;Clostridiales
BG35542			-			4.690e-04	1653	HQ813227:1..1482	Bacteria;Firmicutes;Negativicutes;Veillonellales;Veillonellaceae;Dialister;Dialister pneumosintes
BG11234					+	4.615e-04	1599	EF405410:1..1513	Bacteria;Firmicutes;Clostridia;Clostridiales;Ruminococcaceae;Ruminiclostridium;[Clostridium] leptum
BG939			-		+	4.612e-04	1052	EF605219:1..1472	Bacteria;Bacteroidetes;Bacteroidia;Bacteroidales;Tannerellaceae;Parabacteroides;Parabacteroides goldsteinii
BG7554					+	4.495e-04	1028	FJ370807:1..1397	Bacteria;Firmicutes;Clostridia;Clostridiales;Eubacteriaceae;Eubacterium;Eubacterium ramulus
BG17898	+					4.483e-04	233	GQ014224:1..1342	Bacteria;Actinobacteria;Actinobacteria;Corynebacteriales;Corynebacteriaceae;Corynebacterium
BG11313			-		+	4.469e-04	1017	HQ816480:1..1440	Bacteria;Firmicutes;Clostridia;Clostridiales;Lachnospiraceae;Tyzzerella
BG7				-		4.453e-04	1136	NZ_ABHH01000004:62252..63822	Bacteria;Firmicutes;Bacilli;Lactobacillales;Carnobacteriaceae;Carnobacterium
BG22377			-	-		4.449e-04	1202	JN713185:1..1516	Bacteria;Bacteroidetes;Bacteroidia;Bacteroidales;Tannerellaceae;Tannerella;Tannerella forsythia
BG7534			-		+	4.445e-04	196	EU472724:1..1401	Bacteria;Proteobacteria;Gammaproteobacteria;Enterobacterales
BG11242			-	-	+	4.435e-04	1182	FJ369395:1..1353	Bacteria;Firmicutes;Erysipelotrichia;Erysipelotrichales;Erysipelotrichaceae
BG16009			-			4.421e-04	943	GQ131163:1..1467	Bacteria;Firmicutes;Bacilli;Lactobacillales;Lactobacillaceae;Lactobacillus;Lactobacillus fermentum
BG22415				-	+	4.241e-04	1067	FJ365220:1..1358	Bacteria;Firmicutes;Clostridia;Clostridiales
BG6530					+	4.223e-04	1358	FJ366180:1..1355	Bacteria;Firmicutes;Clostridia;Clostridiales;Lachnospiraceae
BG16045		+			-	4.222e-04	815	FJ976380:1..1363	Bacteria;Proteobacteria;Betaproteobacteria;Neisseriales;Neisseriaceae
BG6498			-		+	4.206e-04	1227	EU761857:1..1291	Bacteria
BG1984			-		+	4.181e-04	1166	AJ812140:1..1336	Bacteria;Firmicutes;Negativicutes;Veillonellales;Veillonellaceae
BG247	-		-			4.050e-04	863	GQ897618:1..1487	Bacteria;Actinobacteria;Actinobacteria;Bifidobacteriales;Bifidobacteriaceae;Bifidobacterium;Bifidobacterium bifidum
BG17264	-					3.965e-04	988	HQ749977:1..1440	Bacteria;Proteobacteria;Betaproteobacteria;Burkholderiales;Burkholderiaceae;Cupriavidus
BG11226				-		3.890e-04	1161	HM281302:1..1356	Bacteria;Firmicutes;Clostridia;Clostridiales
BG569			-	+		3.866e-04	395	JN546081:1..1473	Bacteria;Tenericutes;Mollicutes;Mycoplasmatales;Mycoplasmataceae;Mycoplasma;Mycoplasma hominis
BG11279				-	+	3.839e-04	857	HQ792218:1..1442	Bacteria;Firmicutes;Clostridia;Clostridiales
BG1989			-			3.772e-04	1508	FJ679290:1..1449	Bacteria;Bacteroidetes;Bacteroidia;Bacteroidales
BG238				+		3.757e-04	516	HM638446:1..1464	Bacteria;Actinobacteria;Actinobacteria;Corynebacteriales;Mycobacteriaceae;Mycobacterium
BG28327	-					3.733e-04	1420	JF240965:1..1377	Bacteria;Firmicutes;Bacilli;Bacillales
BG25283			-			3.722e-04	897	DQ205432:1..1453	Bacteria;Proteobacteria;Gammaproteobacteria;Enterobacterales;Morganellaceae;Proteus
BG24920			-	-	+	3.712e-04	817	GQ867572:1..1479	Bacteria;Bacteroidetes;Bacteroidia;Bacteroidales;Bacteroidaceae
BG35798			-	-	+	3.628e-04	470	DQ805716:1..1398	Bacteria;Bacteroidetes;Bacteroidia;Bacteroidales;Bacteroidaceae;Bacteroides
BG7142					+	3.576e-04	1004	EU469368:1..1372	Bacteria;Firmicutes;Erysipelotrichia;Erysipelotrichales;Erysipelotrichaceae
BG11235	-	-				3.444e-04	1250	FJ511412:1..1377	Bacteria;Proteobacteria;Betaproteobacteria;Burkholderiales;Sutterellaceae;Sutterella
BG38929			-			3.399e-04	1116	JF231418:1..1391	Bacteria
BG23219			-			3.397e-04	786	HQ176024:1..1516	Bacteria;Firmicutes;Negativicutes;Veillonellales;Veillonellaceae;Veillonella
BG6544					+	3.352e-04	915	HQ815981:1..1451	Bacteria;Firmicutes;Clostridia;Clostridiales;Ruminococcaceae;Ruminococcus
BG6491					+	3.339e-04	950	EU767280:1..1330	Bacteria;Firmicutes;Clostridia;Clostridiales;Ruminococcaceae
BG6034				-		3.319e-04	664	JF833733:1..1371	Bacteria;Proteobacteria;Alphaproteobacteria;Rhodobacterales;Rhodobacteraceae;Rubellimicrobium
BG10907			-			3.304e-04	1173	AB558169:1..1473	Bacteria;Fusobacteria;Fusobacteriia;Fusobacteriales;Leptotrichiaceae;Leptotrichia;Leptotrichia goodfellowii
BG16034				-		3.245e-04	977	EF534315:1..1454	Bacteria;Bacteroidetes;Bacteroidia;Bacteroidales;Prevotellaceae;Prevotella;Prevotella maculosa
BG11178			-		+	3.238e-04	1017	FJ681875:1..1399	Bacteria;Bacteroidetes;Bacteroidia;Bacteroidales;Tannerellaceae
BG37925				-		3.199e-04	386	JF074649:1..1373	Bacteria;Firmicutes;Bacilli;Bacillales;Staphylococcaceae;Staphylococcus
BG425		-	-		+	3.191e-04	754	EF404658:1..1491	Bacteria;Bacteroidetes;Bacteroidia;Bacteroidales;Rikenellaceae;Alistipes;Alistipes indistinctus
BG7576		-		-	+	3.169e-04	724	HQ176094:1..1462	Bacteria;Firmicutes;Clostridia;Clostridiales;Lachnospiraceae
BG11126			-			3.146e-04	728	JF193445:1..1387	Bacteria;Firmicutes;Clostridia;Clostridiales;Peptococcaceae;Peptococcus;Peptococcus niger
BG48708					+	3.139e-04	963	DQ824201:1..1392	Bacteria;Firmicutes;Clostridia;Clostridiales
BG4037				-		3.111e-04	1010	JF137011:1..1362	Bacteria;Bacteroidetes;Bacteroidia;Bacteroidales;Porphyromonadaceae;Porphyromonas
BG12472			-		+	3.110e-04	852	HQ796244:1..1443	Bacteria;Firmicutes;Clostridia;Clostridiales;Oscillospiraceae;Oscillibacter
BG255			-		+	3.085e-04	732	FJ683220:1..1397	Bacteria;Firmicutes;Bacilli;Lactobacillales;Lactobacillaceae;Lactobacillus;Lactobacillus ruminis
BG1995			-		+	3.056e-04	1016	AF371706:1..1466	Bacteria;Firmicutes;Negativicutes;Acidaminococcales
BG7873			-	-	+	3.046e-04	544	DQ801312:1..1397	Bacteria;Firmicutes;Clostridia;Clostridiales
BG24108	-		-		+	3.045e-04	702	GQ448665:1..1373	Bacteria;Bacteroidetes;Bacteroidia;Bacteroidales
BG11175					+	3.044e-04	796	EF404788:1..1485	Bacteria;Firmicutes;Clostridia;Clostridiales
BG18453			+			3.044e-04	627	JF968488:1..1313	Bacteria;Proteobacteria;Alphaproteobacteria;Rhodospirillales;Rhodospirillaceae
BG25877				+		3.044e-04	427	JQ407962:1..1313	Bacteria
BG18025			-			3.001e-04	865	HM335126:1..1351	Bacteria;Firmicutes;Clostridia;Clostridiales
BG7319			-		+	2.947e-04	165	EU775584:1..1396	Bacteria;Firmicutes;Bacilli;Bacillales
BG35579			-			2.883e-04	1176	HQ795360:1..1473	Bacteria;Firmicutes;Negativicutes;Veillonellales;Veillonellaceae;Megasphaera
BG11956				-		2.847e-04	537	AB511012:1..1469	Bacteria
BG7760				-	+	2.779e-04	862	FJ508452:1..1371	Bacteria;Firmicutes;Clostridia;Clostridiales
BG27379					+	2.761e-04	768	HQ770079:1..1435	Bacteria;Firmicutes;Clostridia;Clostridiales;Ruminococcaceae;Anaerotruncus;Anaerotruncus colihominis
BG38590				-		2.745e-04	981	JF192693:1..1359	Bacteria;Bacteroidetes;Bacteroidia;Bacteroidales;Prevotellaceae
BG11838		+				2.744e-04	455	FJ470594:1..1511	Bacteria;Firmicutes;Bacilli;Lactobacillales;Streptococcaceae;Streptococcus;Streptococcus salivarius
BG24571					+	2.601e-04	924	GQ492665:1..1365	Bacteria;Firmicutes;Erysipelotrichia;Erysipelotrichales;Erysipelotrichaceae
BG49101					+	2.577e-04	593	DQ824464:1..1271	Bacteria;Bacteroidetes;Bacteroidia;Bacteroidales;Bacteroidaceae
BG6600	-		-		+	2.512e-04	649	GQ867505:1..1455	Bacteria;Firmicutes;Clostridia;Clostridiales
BG12491				+		2.509e-04	797	HM254557:1..1363	Bacteria
BG6512				-	+	2.490e-04	839	HQ800212:1..1442	Bacteria;Firmicutes;Clostridia;Clostridiales;Lachnospiraceae
BG10885			-			2.445e-04	686	NZ_ACKS01000100:344..1864	Bacteria;Bacteroidetes;Bacteroidia;Bacteroidales;Prevotellaceae;Prevotella;Prevotella bergensis
BG11200					+	2.408e-04	871	FJ678332:1..1382	Bacteria
BG1713			-		+	2.359e-04	918	EF097447:1..1401	Bacteria;Firmicutes;Clostridia;Clostridiales;Oscillospiraceae
BG28350			-		+	2.353e-04	701	EU765577:1..1352	Bacteria;Firmicutes;Clostridia;Clostridiales
BG6551			-		+	2.345e-04	827	HQ785282:1..1438	Bacteria;Firmicutes;Clostridia;Clostridiales
BG38012				-		2.339e-04	950	JF092219:1..1328	Bacteria;Fusobacteria;Fusobacteriia;Fusobacteriales;Fusobacteriaceae;Fusobacterium
BG6828	-				+	2.333e-04	800	AY983016:1..1352	Bacteria;Firmicutes;Clostridia;Clostridiales;Lachnospiraceae
BG31815			-			2.331e-04	516	HM335645:1..1361	Bacteria
BG48560			-		+	2.326e-04	609	DQ798006:1..1375	Bacteria;Firmicutes;Clostridia;Clostridiales;Ruminococcaceae
BG11831	-		-			2.317e-04	876	JF182794:1..1369	Bacteria;Firmicutes;Negativicutes;Selenomonadales
BG6481			-	-	+	2.297e-04	892	FJ505225:1..1374	Bacteria;Firmicutes;Clostridia;Clostridiales;Lachnospiraceae
BG21686			-			2.248e-04	1063	GQ086332:1..1390	Bacteria;Firmicutes;Negativicutes;Veillonellales;Veillonellaceae;Anaeroglobus;Anaeroglobus geminatus
BG9918			-			2.245e-04	802	FJ368806:1..1332	Bacteria;Actinobacteria;Coriobacteriia;Eggerthellales;Eggerthellaceae
BG6560					+	2.228e-04	757	HQ793839:1..1431	Bacteria;Bacteroidetes;Bacteroidia;Bacteroidales;Bacteroidaceae;Bacteroides;Bacteroides salyersiae
BG11214				-	+	2.228e-04	709	HQ783361:1..1448	Bacteria;Firmicutes;Clostridia;Clostridiales;Lachnospiraceae
BG967	-		-	-		2.182e-04	847	EF404957:1..1522	Bacteria;Firmicutes;Negativicutes;Acidaminococcales;Acidaminococcaceae
BG7774			-		+	2.167e-04	448	EU778158:1..1343	Bacteria
BG13721			-			2.101e-04	821	FJ674090:1..1395	Bacteria;Bacteroidetes;Bacteroidia;Bacteroidales;Bacteroidaceae
BG7250			-	+		2.097e-04	310	EU774906:1..1317	Bacteria;Firmicutes;Bacilli;Lactobacillales;Lactobacillaceae
BG17260					+	2.068e-04	875	AB506222:1..1514	Bacteria;Firmicutes;Clostridia;Clostridiales;Lachnospiraceae;Dorea
BG6960			-		+	2.035e-04	686	EU772812:1..1371	Bacteria;Firmicutes;Clostridia;Clostridiales
BG7328					+	2.034e-04	104	EU775692:1..1352	Bacteria;Firmicutes;Bacilli;Lactobacillales;Streptococcaceae
BG36042			-			2.004e-04	988	HQ807372:1..1434	Bacteria;Bacteroidetes;Bacteroidia;Bacteroidales;Prevotellaceae;Prevotella;Prevotella buccae
BG3089			+			1.965e-04	283	HQ752460:1..1452	Bacteria;Proteobacteria;Betaproteobacteria;Burkholderiales;Oxalobacteraceae
BG6562					+	1.954e-04	734	DQ905277:1..1464	Bacteria;Bacteroidetes;Bacteroidia;Bacteroidales;Rikenellaceae
BG16421			-			1.949e-04	875	AY207052:1..1490	Bacteria;Firmicutes;Negativicutes;Selenomonadales;Selenomonadaceae
BG2004			-			1.943e-04	962	NC_015873:210779..212330	Bacteria;Firmicutes;Negativicutes;Veillonellales;Veillonellaceae;Megasphaera;Megasphaera elsdenii
BG11204				-	+	1.931e-04	658	AY980578:1..1353	Bacteria;Firmicutes;Clostridia;Clostridiales;Lachnospiraceae;Blautia
BG446			-			1.887e-04	953	FJ983003:1..1510	Bacteria;Bacteroidetes;Bacteroidia;Bacteroidales;Prevotellaceae;Prevotella;Prevotella oralis
BG24946					+	1.875e-04	882	AY985399:1..1381	Bacteria
BG7956			-		+	1.863e-04	699	FJ881179:1..1489	Bacteria;Bacteroidetes;Bacteroidia;Bacteroidales;Bacteroidaceae;Bacteroides
BG48555			-			1.859e-04	461	DQ797926:1..1408	Bacteria;Firmicutes;Bacilli;Lactobacillales
BG45693					+	1.852e-04	798	EF399436:1..1486	Bacteria;Bacteroidetes;Bacteroidia;Bacteroidales;Bacteroidaceae;Bacteroides;Bacteroides graminisolvens
BG27482					+	1.849e-04	156	HE576039:1..1465	Bacteria;Proteobacteria;Gammaproteobacteria;Enterobacterales;Enterobacteriaceae;Salmonella
BG28535			-			1.840e-04	776	AF432140:1..1538	Bacteria
BG13649			-			1.820e-04	1138	FJ677033:1..1394	Bacteria;Bacteroidetes;Bacteroidia;Bacteroidales
BG49463	-		-			1.820e-04	441	EU459834:1..1294	Bacteria;Firmicutes;Clostridia;Clostridiales
BG11171					+	1.814e-04	909	FJ366337:1..1331	Bacteria;Firmicutes;Clostridia;Clostridiales
BG28624			-			1.808e-04	789	AF481205:1..1486	Bacteria
BG11311			-		+	1.802e-04	691	HQ779943:1..1442	Bacteria;Firmicutes;Clostridia;Clostridiales
BG6533			-		+	1.799e-04	865	FJ362705:1..1318	Bacteria;Firmicutes;Clostridia;Clostridiales;Ruminococcaceae
BG48217			-			1.770e-04	522	DQ666092:1..1431	Bacteria
BG48572			-			1.758e-04	498	DQ800185:1..1398	Bacteria;Bacteroidetes;Bacteroidia;Bacteroidales;Bacteroidaceae;Bacteroides
BG8660			-			1.749e-04	882	AF125590:1..1459	Bacteria;Tenericutes;Mollicutes;Mycoplasmatales;Mycoplasmataceae;Mycoplasma
BG18023				-		1.733e-04	322	GQ024667:1..1362	Bacteria;Proteobacteria;Gammaproteobacteria;Enterobacterales
BG7210					+	1.726e-04	755	DQ326294:1..1342	Bacteria
BG47549					+	1.722e-04	615	DQ777899:1..1502	Bacteria;Firmicutes;Erysipelotrichia;Erysipelotrichales
BG21860				-		1.703e-04	390	GQ130118:1..1474	Bacteria;Firmicutes;Bacilli;Lactobacillales
BG21600			-			1.696e-04	1074	DQ794254:1..1389	Bacteria;Firmicutes;Clostridia;Clostridiales;Ruminococcaceae
BG18179					+	1.695e-04	676	DQ806798:1..1394
BG11295			-			1.678e-04	877	FJ367780:1..1374	Bacteria
BG7682			-		+	1.664e-04	698	EU776760:1..1292	Bacteria;Firmicutes;Clostridia;Clostridiales
AG300					+	1.654e-04	550	EU307069:1..926	Archaea
BG15645	-		-			1.650e-04	927	EF510847:1..1466	Bacteria;Tenericutes;Mollicutes;Mycoplasmatales;Mycoplasmataceae;Mycoplasma;Mycoplasma salivarium
BG11203					+	1.622e-04	625	FJ503282:1..1375	Bacteria;Firmicutes;Clostridia;Clostridiales;Lachnospiraceae;Blautia
BG11205					+	1.614e-04	755	AY977474:1..1354	Bacteria;Firmicutes;Clostridia;Clostridiales;Lachnospiraceae
BG16016		+				1.604e-04	342	FJ975973:1..1358	Bacteria;Firmicutes;Bacilli;Lactobacillales;Streptococcaceae
BG12480			-		+	1.597e-04	761	FJ509293:1..1372	Bacteria;Firmicutes;Erysipelotrichia;Erysipelotrichales
BG35782			-		+	1.582e-04	677	HQ776519:1..1464	Bacteria;Bacteroidetes;Bacteroidia;Bacteroidales;Bacteroidaceae;Bacteroides
BG7041	-				+	1.578e-04	735	AM265448:1..1445	Bacteria;Firmicutes;Clostridia;Clostridiales
BG24581					+	1.548e-04	508	DQ799173:1..1284	Bacteria;Firmicutes;Clostridia;Clostridiales;Ruminococcaceae
BG13714			-			1.547e-04	826	FJ508237:1..1290	Bacteria
BG37510					+	1.541e-04	603	HQ816544:1..1432	Bacteria;Bacteroidetes;Bacteroidia;Bacteroidales;Bacteroidaceae;Bacteroides
BG24275			-		+	1.518e-04	731	JQ085680:1..1529	Bacteria;Firmicutes;Negativicutes;Veillonellales;Veillonellaceae
BG35853					+	1.498e-04	648	DQ800707:1..1384	Bacteria;Firmicutes;Clostridia;Clostridiales
BG27291			-			1.497e-04	1028	DQ278865:1..1502	Bacteria;Firmicutes;Clostridia;Clostridiales;Clostridiaceae;Clostridium;Clostridium botulinum
BG398					+	1.488e-04	895	EU465406:1..1368	Bacteria;Actinobacteria;Coriobacteriia;Coriobacteriales;Coriobacteriaceae;Collinsella
BG24949			-		+	1.458e-04	748	HQ762035:1..1428	Bacteria;Firmicutes;Clostridia;Clostridiales
BG6482					+	1.413e-04	815	HQ810766:1..1454	Bacteria;Firmicutes;Clostridia;Clostridiales
BG8049	-		-			1.384e-04	572	EU779462:1..1379	Bacteria
BG12494			-			1.376e-04	810	FJ674106:1..1398	Bacteria;Bacteroidetes;Bacteroidia;Bacteroidales;Prevotellaceae;Prevotella;Prevotella copri
BG11331					+	1.375e-04	696	AB218333:1..1450	Bacteria;Bacteroidetes;Bacteroidia;Bacteroidales;Rikenellaceae;Alistipes
BG38610			+			1.368e-04	145	JF189593:1..1367	Bacteria;Firmicutes;Bacilli;Lactobacillales;Streptococcaceae;Streptococcus;Streptococcus pneumoniae
BG24496			-			1.328e-04	617	JF221868:1..1336	Bacteria;Actinobacteria;Coriobacteriia;Coriobacteriales;Atopobiaceae
BG419				-		1.311e-04	773	EF579828:1..1364	Bacteria;Proteobacteria;Gammaproteobacteria;Pasteurellales;Pasteurellaceae;Pasteurella;Pasteurella multocida
BG48654	-		-	-	+	1.311e-04	442	DQ801281:1..1409	Bacteria
BG31655			-			1.306e-04	670	HM315596:1..1317	Bacteria
BG3087			-		+	1.304e-04	219	U89333:1..1501	Bacteria;Proteobacteria;Betaproteobacteria;Neisseriales;Chromobacteriaceae;Microvirgula;Microvirgula aerodenitrificans
BG11073					+	1.303e-04	55	AB614076:1..1510	Bacteria;Firmicutes;Bacilli;Lactobacillales;Enterococcaceae;Enterococcus
BG11833			-			1.261e-04	479	FJ470463:1..1526	Bacteria;Firmicutes;Negativicutes;Veillonellales;Veillonellaceae;Veillonella
BG12463				-	+	1.256e-04	697	HQ775222:1..1430	Bacteria;Firmicutes;Clostridia;Clostridiales
BG5948			-		+	1.253e-04	592	EU457022:1..1397	Bacteria;Bacteroidetes;Bacteroidia;Bacteroidales;Bacteroidaceae
BG11350			-		+	1.253e-04	792	HQ761173:1..1468	Bacteria;Firmicutes;Negativicutes;Acidaminococcales;Acidaminococcaceae;Acidaminococcus;Acidaminococcus intestini
BG7821			-		+	1.238e-04	563	DQ808916:1..1291	Bacteria;Firmicutes;Clostridia;Clostridiales;Ruminococcaceae
BG11276			-		+	1.208e-04	603	FJ506261:1..1377	Bacteria;Firmicutes;Clostridia;Clostridiales;Lachnospiraceae;Lachnoclostridium
BG8481				-		1.178e-04	776	DQ677803:1..1518	Bacteria;Firmicutes;Bacilli;Lactobacillales;Streptococcaceae;Streptococcus
BG35588				-	+	1.175e-04	547	DQ795297:1..1364	Bacteria;Firmicutes;Clostridia;Clostridiales
BG16020			-			1.175e-04	821	HQ767076:1..1477	Bacteria;Firmicutes;Negativicutes;Selenomonadales;Selenomonadaceae
BG18161			+			1.163e-04	200	AY234735:1..1422	Bacteria;Actinobacteria;Actinobacteria
BG7743					+	1.161e-04	554	EU778073:1..1322	Bacteria;Bacteroidetes;Bacteroidia;Bacteroidales;Rikenellaceae
BG35370					+	1.156e-04	545	GQ897291:1..1491	Bacteria;Firmicutes;Clostridia;Clostridiales
BG13718			-			1.148e-04	743	FJ676805:1..1384	Bacteria;Firmicutes;Erysipelotrichia;Erysipelotrichales
BG7320			-		+	1.138e-04	165	EU474075:1..1405	Bacteria;Firmicutes;Bacilli;Lactobacillales;Streptococcaceae
BG13019	-		-			1.103e-04	577	JF182342:1..1351	Bacteria;Firmicutes;Clostridia;Clostridiales;Lachnospiraceae
BG938			-		+	1.088e-04	581	EU006128:1..1481	Bacteria;Bacteroidetes;Bacteroidia;Bacteroidales;Bacteroidaceae;Bacteroides
BG7789				-	+	1.075e-04	588	EU778189:1..1391	Bacteria
BG16733			-			1.069e-04	479	JF177016:1..1364	Bacteria
BG6561			-			1.061e-04	817	FJ682950:1..1381	Bacteria
BG31688				+	-	1.059e-04	178	JF231208:1..1336	Bacteria;Actinobacteria;Coriobacteriia;Coriobacteriales;Atopobiaceae;Atopobium
BG13929				-	+	1.055e-04	715	HQ780656:1..1441	Bacteria;Firmicutes;Clostridia;Clostridiales
BG7415			-			1.052e-04	483	EU777964:1..1379	Bacteria
BG48828			-	-	+	1.036e-04	261	DQ807512:1..1391	Bacteria;Firmicutes;Clostridia;Clostridiales;Lachnospiraceae
BG4804					+	1.028e-04	547	EU462768:1..1382	Bacteria;Firmicutes;Clostridia;Clostridiales
BG8866			-		+	1.025e-04	726	EF404225:1..1485	Bacteria
BG438			-			1.024e-04	556	AF481227:1..1485	Bacteria;Bacteroidetes;Bacteroidia;Bacteroidales;Prevotellaceae;Prevotella;Prevotella marshii
BG15996			-			1.023e-04	626	AB175737:1..1462	Bacteria;Firmicutes;Bacilli;Lactobacillales;Lactobacillaceae;Lactobacillus;Lactobacillus salivarius
BG24944					+	1.016e-04	556	DQ798414:1..1384	Bacteria;Firmicutes;Clostridia;Clostridiales
BG11358			-			9.891e-05	710	HM817369:1..1327	Bacteria;Actinobacteria;Coriobacteriia;Eggerthellales;Eggerthellaceae
BG7238			-			9.884e-05	615	FJ753771:1..1461	Bacteria;Firmicutes;Bacilli;Lactobacillales;Lactobacillaceae;Lactobacillus
BG6521			-		+	9.850e-05	602	HQ786379:1..1462	Bacteria;Firmicutes;Clostridia;Clostridiales
BG7217			-		+	9.779e-05	568	EU468286:1..1326	Bacteria;Firmicutes;Clostridia;Clostridiales
BG48643					+	9.627e-05	268	DQ800396:1..1388	Bacteria;Firmicutes;Clostridia;Clostridiales
BG50625			-		+	9.567e-05	359	EU464135:1..1304	Bacteria;Bacteroidetes;Bacteroidia;Bacteroidales
BG36027		+				9.495e-05	217	HQ805205:1..1478	Bacteria;Firmicutes;Negativicutes;Veillonellales;Veillonellaceae;Veillonella
BG11282					+	9.446e-05	653	GQ079293:1..1335	Bacteria
BG10886			-			9.434e-05	527	AB547684:1..1480	Bacteria;Bacteroidetes;Bacteroidia;Bacteroidales;Prevotellaceae;Prevotella;Prevotella enoeca
BG15562			-			9.420e-05	823	GQ047130:1..1338	Bacteria;Proteobacteria;Epsilonproteobacteria;Campylobacterales;Campylobacteraceae;Campylobacter;Campylobacter hominis
BG35764			-		+	9.379e-05	593	AY979258:1..1344	Bacteria;Firmicutes;Clostridia;Clostridiales;Lachnospiraceae
BG18464			-			9.161e-05	553	AB243428:1..1537	Bacteria;Proteobacteria;Gammaproteobacteria;Enterobacterales;Morganellaceae;Xenorhabdus
BG48804					+	9.124e-05	311	DQ806701:1..1389	Bacteria;Firmicutes;Bacilli;Lactobacillales
BG6542				-		9.117e-05	652	HQ812271:1..1451	Bacteria;Firmicutes;Clostridia;Clostridiales
BG1710			-	-	+	9.034e-05	655	HQ751948:1..1433	Bacteria;Firmicutes;Clostridia;Clostridiales
BG12497			-		+	8.697e-05	724	EF405336:1..1496	Bacteria;Proteobacteria;Betaproteobacteria;Burkholderiales
BG40194					+	8.630e-05	525	JN119828:1..1447	Bacteria;Proteobacteria;Gammaproteobacteria;Enterobacterales;Enterobacteriaceae
BG18168			-			8.597e-05	508	GQ038528:1..1362	Bacteria;Bacteroidetes;Bacteroidia;Bacteroidales
BG50494	-		-		+	8.572e-05	397	EU463385:1..1286	Bacteria;Firmicutes;Clostridia;Clostridiales
BG48867					+	8.461e-05	425	DQ808716:1..1398	Bacteria;Bacteroidetes;Bacteroidia;Bacteroidales;Bacteroidaceae;Bacteroides
BG11196			-		+	8.211e-05	557	AY960564:1..1416	Bacteria;Firmicutes;Clostridia;Clostridiales;Ruminococcaceae;Ruminococcus;Ruminococcus sp. DSM 100440
BG18189			-			8.181e-05	471	DQ532264:1..1438	Bacteria;Firmicutes;Tissierellia;Tissierellales;Peptoniphilaceae
BG713				-		8.152e-05	618	FJ677541:1..1388	Bacteria;Firmicutes;Clostridia;Clostridiales
BG48602			-		+	8.025e-05	374	DQ799503:1..1291	Bacteria
BG11222					+	7.901e-05	573	EF400498:1..1478	Bacteria;Firmicutes;Clostridia;Clostridiales
BG7684				-	+	7.897e-05	551	JN698639:1..1397	Bacteria;Firmicutes;Clostridia;Clostridiales;Peptostreptococcaceae;Paraclostridium;Paraclostridium bifermentans
BG11828			-			7.855e-05	695	GU410618:1..1394	Bacteria
BG38127		+				7.820e-05	87	JF127645:1..1376	Bacteria;Firmicutes;Bacilli;Bacillales;Gemella[family];Gemella;Gemella haemolysans
BG381	-		-		+	7.775e-05	428	HQ770444:1..1445	Bacteria;Firmicutes;Clostridia;Clostridiales;Lachnospiraceae;Anaerostipes
BG11221					+	7.610e-05	577	FJ365119:1..1366	Bacteria
BG24955				-		7.595e-05	709	AY985422:1..1386	Bacteria
BG50137					+	7.521e-05	525	EF098731:1..1395	Bacteria;Bacteroidetes;Bacteroidia;Bacteroidales
BG26301	-		-	-	+	7.461e-05	631	HQ400074:1..1495	Bacteria;Firmicutes;Clostridia;Clostridiales
BG37486					+	7.201e-05	513	HQ810098:1..1436	Bacteria;Firmicutes;Clostridia;Clostridiales;Ruminococcaceae
BG8094			-			7.071e-05	850	EU791264:1..1481	Bacteria;Firmicutes;Clostridia;Clostridiales
BG12474					+	6.975e-05	622	HQ762988:1..1445	Bacteria
BG6573				-	+	6.960e-05	564	EU766274:1..1361	Bacteria;Bacteroidetes;Bacteroidia;Bacteroidales;Bacteroidaceae;Bacteroides;Bacteroides ovatus
BG20762			-			6.767e-05	354	JN867222:1..1374	Bacteria;Bacteroidetes;Bacteroidia;Bacteroidales;Prevotellaceae
BG21051				-	+	6.618e-05	403	FJ978523:1..1418	Bacteria;Firmicutes;Clostridia;Clostridiales;Lachnospiraceae
BG13634			-			6.255e-05	702	FJ673232:1..1397	Bacteria;Bacteroidetes;Bacteroidia;Bacteroidales
BG13628			-			6.192e-05	673	FJ682575:1..1398	Bacteria;Bacteroidetes;Bacteroidia;Bacteroidales
BG11265					+	6.184e-05	447	HQ783608:1..1450	Bacteria;Firmicutes;Clostridia
BG6568			-		+	5.991e-05	417	EU766150:1..1348	Bacteria;Firmicutes;Clostridia;Clostridiales
BG33189					+	5.976e-05	492	EF401189:1..1479	Bacteria;Firmicutes;Clostridia;Clostridiales
BG13747			-	-	+	5.956e-05	491	FJ679921:1..1393	Bacteria;Firmicutes;Clostridia;Clostridiales;Lachnospiraceae
BG6546					+	5.915e-05	604	HQ784257:1..1445	Bacteria;Firmicutes;Clostridia;Clostridiales
BG45705			-			5.717e-05	593	JQ608175:1..1420	Bacteria;Firmicutes;Clostridia;Clostridiales;Oscillospiraceae;Oscillibacter
BG13010			-			5.670e-05	356	FJ557727:1..1405	Bacteria;Bacteroidetes;Bacteroidia;Bacteroidales;Prevotellaceae;Prevotella;Prevotella melaninogenica
BG33238			-			5.618e-05	594	DQ904642:1..1511	Bacteria;Firmicutes;Negativicutes;Veillonellales;Veillonellaceae;Megasphaera
BG24578					+	5.564e-05	335	HQ769800:1..1444	Bacteria;Firmicutes;Clostridia;Clostridiales;Lachnospiraceae
BG14874				-		5.483e-05	280	FJ832781:1..1328	Bacteria;Proteobacteria;Gammaproteobacteria;Aeromonadales
BG11271					+	5.326e-05	479	GQ897434:1..1476	Bacteria
BG7580					+	5.317e-05	450	EF399601:1..1498	Bacteria;Firmicutes;Clostridia;Clostridiales;Lachnospiraceae;Lachnoclostridium;[Clostridium] scindens
BG14838			-			5.298e-05	220	FJ832274:1..1322	Bacteria;Firmicutes;Clostridia;Clostridiales
BG5717			-		+	5.276e-05	496	EU767129:1..1349	Bacteria;Firmicutes;Clostridia;Clostridiales
BG968			-			5.274e-05	459	GQ175431:1..1456	Bacteria;Firmicutes;Clostridia;Clostridiales
BG47641			-		+	5.063e-05	640	EF096373:1..1400	Bacteria;Bacteroidetes;Bacteroidia;Bacteroidales;Rikenellaceae
BG48567					+	5.032e-05	247	DQ798055:1..1364	Bacteria;Actinobacteria;Coriobacteriia;Coriobacteriales;Coriobacteriaceae
BG7261			-			4.792e-05	649	EU471980:1..1340	Bacteria
BG50440					+	4.668e-05	229	EU462888:1..1294	Bacteria;Firmicutes;Clostridia;Clostridiales;Lachnospiraceae
BG288			-			4.458e-05	886	NC_002007:35005..36411	Eukaryota;Bangiophyceae[phylum];Bangiophyceae;Bangiales;Bangiaceae;Porphyra;Porphyra purpurea
BG6585			-		+	4.453e-05	410	JF159501:1..1351	Bacteria;Firmicutes;Clostridia;Clostridiales
BG11315					+	4.330e-05	413	EF404912:1..1494	Bacteria;Firmicutes;Clostridia;Clostridiales
BG24601					+	4.318e-05	337	FN563385:1..1462	Bacteria;Firmicutes;Clostridia;Clostridiales;Lachnospiraceae;Blautia
BG26192			-			4.220e-05	320	GU302601:1..1497	Bacteria
BG11355			-			4.102e-05	724	EU766666:1..1350	Bacteria;Firmicutes;Clostridia;Clostridiales
BG7832			-		+	4.090e-05	303	DQ796619:1..1362	Bacteria;Firmicutes;Clostridia;Clostridiales
BG6597					+	4.065e-05	539	FJ366310:1..1374	Bacteria
BG7757					+	3.983e-05	338	DQ801415:1..1389	Bacteria;Firmicutes;Clostridia;Clostridiales
BG11324			-			3.929e-05	574	DQ326494:1..1349	Bacteria;Firmicutes;Clostridia;Clostridiales;Clostridiales Family XIII. Incertae Sedis
BG18195			+			3.755e-05	40	GQ048397:1..1337	Bacteria;Actinobacteria;Actinobacteria;Corynebacteriales;Corynebacteriaceae
BG7765			-			3.712e-05	283	DQ801210:1..1270	Bacteria;Firmicutes;Clostridia;Clostridiales
BG13562			-			3.623e-05	600	FJ675532:1..1403	Bacteria;Bacteroidetes;Bacteroidia;Bacteroidales;Bacteroidaceae;Bacteroides;Bacteroides coprosuis
BG51771					+	3.597e-05	483	EF434361:1..1352	Bacteria;Firmicutes;Clostridia;Clostridiales
BG11208					+	3.595e-05	383	GQ896744:1..1494	Bacteria;Firmicutes;Clostridia;Clostridiales
BG11436					+	3.594e-05	294	AM278916:1..1477	Bacteria;Firmicutes;Clostridia;Clostridiales
BG41657					+	3.465e-05	550	JN440396:1..1391	Bacteria;Bacteroidetes;Saprospiria;Saprospirales
BG11351			-		+	3.461e-05	437	AJ400270:1..1491	Bacteria;Firmicutes;Clostridia;Clostridiales;Clostridiaceae
BG7253			-			3.349e-05	366	FJ682620:1..1390	Bacteria;Firmicutes;Clostridia;Clostridiales
BG11269					+	3.322e-05	357	FJ366638:1..1372	Bacteria;Firmicutes;Clostridia;Clostridiales
BG7855			-		+	3.279e-05	180	EU778322:1..1323	Bacteria;Actinobacteria;Coriobacteriia;Coriobacteriales;Coriobacteriaceae
BG7868			-		+	3.258e-05	298	DQ801358:1..1384	Bacteria;Firmicutes;Clostridia;Clostridiales;Lachnospiraceae
BG79			-			3.249e-05	556	GQ326994:1..1346	Bacteria;Firmicutes;Clostridia;Clostridiales;Lachnospiraceae;Butyrivibrio
BG46287					+	3.194e-05	461	U49752:1..1498	Bacteria;Proteobacteria;Betaproteobacteria;Burkholderiales;Oxalobacteraceae;Oxalobacter
BG48513					+	3.080e-05	180	DQ800165:1..1305	Bacteria;Firmicutes;Erysipelotrichia;Erysipelotrichales;Erysipelotrichaceae;Holdemanella
BG17938			-			3.079e-05	588	GQ055074:1..1360	Bacteria;Bacteroidetes;Bacteroidia;Bacteroidales
BG22119				-		3.052e-05	482	AB218348:1..1430	Bacteria;Lentisphaerae;Lentisphaeria;Victivallales;Victivallaceae
BG11357					+	3.001e-05	412	JF163898:1..1344	Bacteria;Firmicutes;Clostridia;Clostridiales;Lachnospiraceae
BG48437			-		+	2.992e-05	286	DQ794137:1..1377	Bacteria
BG43823			-			2.983e-05	458	EU775047:1..1393	Bacteria;Firmicutes;Erysipelotrichia;Erysipelotrichales
BG11184			-			2.963e-05	471	EF071129:1..1510	Bacteria;Proteobacteria;Deltaproteobacteria;Desulfovibrionales;Desulfovibrionaceae;Desulfovibrio;Desulfovibrio piger
BG6974					+	2.942e-05	354	FJ880503:1..1490	Bacteria;Firmicutes;Clostridia;Clostridiales;Lachnospiraceae;Blautia;Blautia glucerasea
BG11317					+	2.934e-05	377	EF603775:1..1480	Bacteria
BG48446			-		+	2.790e-05	400	DQ794367:1..1254	Bacteria;Firmicutes;Clostridia;Clostridiales
BG29434			-			2.781e-05	429	JF124769:1..1336	Bacteria;Actinobacteria;Coriobacteriia;Coriobacteriales;Atopobiaceae
BG24352			-			2.733e-05	493	CP000932:488558..490070	Bacteria;Proteobacteria;Epsilonproteobacteria;Campylobacterales;Campylobacteraceae;Campylobacter
BG23672					+	2.708e-05	221	FJ365303:1..1354	Bacteria;Firmicutes;Clostridia;Clostridiales;Clostridiales Family XIII. Incertae Sedis
BG7067					+	2.689e-05	400	EU772508:1..1289	Bacteria;Firmicutes;Clostridia;Clostridiales
BG6807					+	2.679e-05	377	EU467599:1..1374	Bacteria;Firmicutes;Clostridia;Clostridiales;Lachnospiraceae
BG15062			-			2.637e-05	640	HM845697:1..1346	Bacteria;Firmicutes;Clostridia;Clostridiales
BG48699			-		+	2.616e-05	287	DQ824791:1..1361	Bacteria;Firmicutes;Clostridia;Clostridiales;Ruminococcaceae
BG21498			+			2.601e-05	45	HM272605:1..1354	Bacteria;Proteobacteria;Gammaproteobacteria;Pseudomonadales;Moraxellaceae;Moraxella
BG41882				-		2.508e-05	474	JN466695:1..1419	Bacteria;Bacteroidetes;Saprospiria;Saprospirales
BG12485				-	+	2.418e-05	431	FJ510659:1..1383
BG3691			-			2.409e-05	489	EU842583:1..1500	Bacteria;Firmicutes;Clostridia;Clostridiales
BG23656			-			2.358e-05	613	EU474448:1..1331	Bacteria
BG11368					+	2.356e-05	221	FJ372243:1..1363	Bacteria
BG15811			-			2.324e-05	329	HQ782922:1..1436	Bacteria;Firmicutes;Clostridia;Clostridiales
BG49404			-			2.271e-05	423	DQ326458:1..1366	Bacteria;Firmicutes;Clostridia;Clostridiales
BG11328					+	2.224e-05	190	DQ808007:1..1394	Bacteria;Firmicutes;Clostridia;Clostridiales;Lachnospiraceae
BG124			-		+	2.214e-05	365	X78017:1..1516	Bacteria;Firmicutes;Negativicutes;Acidaminococcales;Acidaminococcaceae;Acidaminococcus;Acidaminococcus fermentans
BG11299					+	2.171e-05	316	DQ326868:1..1341	Bacteria
BG7831			-		+	2.101e-05	440	EU778270:1..1395	Bacteria
BG43827					+	2.096e-05	193	AY916294:1..1399	Bacteria;Firmicutes;Clostridia;Clostridiales
BG7711					+	2.025e-05	357	JQ083899:1..1470	Bacteria
BG44047	-		-		+	1.985e-05	406	EF096709:1..1354	Bacteria;Firmicutes;Clostridia;Clostridiales;Lachnospiraceae
BG7780			-		+	1.946e-05	252	EU778172:1..1338	Bacteria;Firmicutes;Clostridia;Clostridiales;Ruminococcaceae
BG22422			-		+	1.878e-05	457	EU462407:1..1376	Bacteria
BG11369					+	1.821e-05	225	GQ156493:1..1356	Bacteria;Bacteroidetes;Bacteroidia;Bacteroidales;Bacteroidaceae;Bacteroides;Bacteroides vulgatus
BG11339			-			1.782e-05	498	DQ113693:1..1473	Bacteria;Firmicutes;Negativicutes;Veillonellales;Veillonellaceae;Dialister
BG12464			-		+	1.773e-05	450	FJ504297:1..1377	Bacteria;Firmicutes;Clostridia;Clostridiales;Eubacteriaceae
BG13757			-			1.743e-05	651	FJ679076:1..1462	Bacteria;Bacteroidetes;Bacteroidia;Bacteroidales
BG1772					+	1.625e-05	319	FJ879077:1..1494	Bacteria;Firmicutes;Clostridia;Clostridiales;Lachnospiraceae
BG1764			-			1.570e-05	369	HM812381:1..1353	Bacteria;Firmicutes;Clostridia;Clostridiales;Lachnospiraceae
BG7759			-			1.548e-05	361	EU778115:1..1379	Bacteria
BG37504					+	1.530e-05	64	EF434329:1..1353	Bacteria;Firmicutes;Clostridia;Clostridiales;Lachnospiraceae;Lachnoclostridium
BG6526			-			1.478e-05	307	FJ679657:1..1485	Bacteria
BG24956					+	1.389e-05	286	AM694064:1..1445	Bacteria;Firmicutes;Clostridia;Clostridiales;Ruminococcaceae
BG24132					+	1.302e-05	100	GQ448828:1..1452	Bacteria;Bacteroidetes;Bacteroidia;Bacteroidales
BG4880			-			1.161e-05	572	GU303006:1..1478	Bacteria;Firmicutes;Clostridia;Clostridiales
BG1997					+	1.144e-05	242	AY862393:1..1432	Bacteria;Firmicutes;Clostridia;Clostridiales
BG1723			-			1.130e-05	669	AB606262:1..1486	Bacteria
BG7999			-			1.097e-05	217	EU779230:1..1374	Bacteria;Firmicutes;Clostridia;Clostridiales
BG49088			-		+	9.455e-06	246	DQ824084:1..1291	Bacteria;Firmicutes;Clostridia;Clostridiales;Lachnospiraceae
BG49547			-		+	9.429e-06	307	EU461277:1..1401	Bacteria;Firmicutes;Clostridia;Clostridiales
BG7153					+	9.086e-06	184	EU774299:1..1385	Bacteria;Firmicutes;Clostridia;Clostridiales
BG49075			-		+	9.071e-06	219	DQ823664:1..1289	Bacteria
BG49560					+	7.582e-06	258	EU461371:1..1358	Bacteria;Firmicutes;Clostridia;Clostridiales;Lachnospiraceae
BG35765			-			7.020e-06	650	HQ774969:1..1444	Bacteria
BG47609			-			6.915e-06	233	EU457827:1..1383	Bacteria;Firmicutes;Clostridia;Clostridiales
BG1791			-			6.769e-06	501	EU510472:1..1400	Bacteria
BG24030			-			6.662e-06	605	JN431777:1..1377	Bacteria
BG7560			-		+	6.633e-06	189	EU776787:1..1370	Bacteria;Firmicutes;Clostridia;Clostridiales
BG6549					+	6.182e-06	270	EU765377:1..1351	Bacteria;Firmicutes;Clostridia;Clostridiales
BG35784					+	6.052e-06	135	DQ793756:1..1375	Bacteria;Firmicutes;Clostridia;Clostridiales
BG35992			-			5.683e-06	539	HQ802074:1..1439	Bacteria
BG48752					+	5.276e-06	160	DQ825068:1..1383	Bacteria;Firmicutes;Clostridia;Clostridiales
BG48839			-		+	4.938e-06	186	DQ808018:1..1402	Bacteria;Firmicutes;Clostridia;Clostridiales
BG5694			-			4.772e-06	404	EU453521:1..1403	Bacteria;Firmicutes;Clostridia;Clostridiales
EG3471	+					4.722e-06	311	AY331743:1..1242	Eukaryota;Dinophyceae[phylum];Dinophyceae
BG11287			-			4.484e-06	211	AM405156:1..1441	Bacteria;Firmicutes;Clostridia;Clostridiales
BG537	+					2.409e-06	19	NC_015673:115758..118576	Bacteria;Actinobacteria;Actinobacteria;Corynebacteriales;Corynebacteriaceae;Corynebacterium;Corynebacterium resistens
BG6392					+	1.725e-06	352	EU735031:1..1479	Bacteria
BG50077					+	1.371e-06	197	EF096976:1..1404	Bacteria
BG48741					+	1.248e-06	281	DQ825005:1..1403	Bacteria;Bacteroidetes;Bacteroidia;Bacteroidales;Bacteroidaceae;Bacteroides
BG40729					+	6.801e-07	301	JN177992:1..1501	Bacteria;Proteobacteria;Gammaproteobacteria;Nevskiales
AG116					+	2.280e-07	266	DQ432493:1..1400	Archaea;Euryarchaeota;Halobacteria;Halobacteriales;Halobacteriaceae;Halovenus
