# Supplementary material for: Ecologically informed microbial biomarkers and accurate classification of mixed and unmixed samples in an extensive cross-study of human body sites
Source: Microbiome. 2018 Oct 24;6:192. doi: 10.1186/s40168-018-0565-6 (PMC6201589; doi:10.1186/s40168-018-0565-6)
Supplement: Supplementary file 15 — Table S3. Numbers of NA- and PA-OTUs per genus and body site. (TSV 5 kb) [file 40168_2018_565_MOESM15_ESM.tsv]

Genus	Markertype	Nostril	Saliva	Skin	Vagina	Feces
Abiotrophia	+	0	0	0	0	0
Abiotrophia	-	0	0	0	1	0
Acidaminococcus	+	0	0	0	0	2
Acidaminococcus	-	0	0	2	0	0
Acidovorax	+	0	0	1	0	0
Acidovorax	-	0	1	0	0	0
Acinetobacter	+	1	0	1	0	0
Acinetobacter	-	0	0	0	1	0
Actinomyces	+	0	1	1	1	0
Actinomyces	-	0	0	0	2	1
Aerococcus	-	1	0	1	0	0
Aerococcus	+	0	0	0	1	0
Aggregatibacter	+	0	0	0	0	0
Aggregatibacter	-	1	0	0	1	0
Akkermansia	+	0	0	0	0	1
Akkermansia	-	0	0	0	1	0
Alistipes	+	0	0	0	0	3
Alistipes	-	0	1	1	0	0
Alloprevotella	+	0	0	0	0	0
Alloprevotella	-	0	0	0	1	0
Anaerococcus	+	0	0	0	3	0
Anaerococcus	-	0	3	0	0	0
Anaeroglobus	+	0	0	0	0	0
Anaeroglobus	-	0	0	1	0	0
Anaerostipes	-	1	0	1	0	0
Anaerostipes	+	0	0	0	0	1
Anaerotruncus	+	0	0	0	0	1
Anaerotruncus	-	0	0	0	0	0
Atopobium	+	0	1	0	2	0
Atopobium	-	2	0	2	0	1
Bacteroides	+	0	0	0	0	22
Bacteroides	-	0	0	9	8	0
Bifidobacterium	+	0	0	0	0	4
Bifidobacterium	-	2	0	3	1	0
Bilophila	+	0	0	0	0	1
Bilophila	-	1	0	1	0	0
Blautia	-	0	1	0	1	0
Blautia	+	0	0	0	0	5
Brevibacterium	-	0	0	0	1	0
Brevibacterium	+	0	0	0	0	0
Bulleidia	+	0	0	0	0	0
Bulleidia	-	0	0	1	0	0
Butyrivibrio	+	0	0	0	0	0
Butyrivibrio	-	0	0	1	0	0
Campylobacter	+	0	1	0	0	0
Campylobacter	-	1	0	3	2	0
Capnocytophaga	+	0	4	0	0	0
Capnocytophaga	-	1	0	0	3	0
Carnobacterium	+	0	0	0	0	0
Carnobacterium	-	0	0	0	1	0
Catonella	+	0	1	0	0	0
Catonella	-	0	0	0	1	1
Caulobacter	-	0	0	0	0	0
Caulobacter	+	0	0	1	0	0
Cloacibacterium	+	0	0	0	0	0
Cloacibacterium	-	0	1	0	0	0
Clostridium	+	0	0	0	0	5
Clostridium	-	1	1	5	2	0
Collinsella	+	0	0	0	0	2
Collinsella	-	0	1	0	0	0
Coprococcus	+	0	0	0	0	1
Coprococcus	-	0	0	0	0	0
Corynebacterium	+	6	0	2	0	0
Corynebacterium	-	0	4	0	3	6
Cupriavidus	-	1	0	0	0	0
Cupriavidus	+	0	0	0	0	0
Cutibacterium	+	2	0	2	0	0
Cutibacterium	-	0	2	0	3	0
Delftia	+	1	0	1	0	0
Delftia	-	0	0	0	1	0
Desulfovibrio	+	0	0	0	0	0
Desulfovibrio	-	0	0	1	0	0
Dialister	+	0	0	0	0	0
Dialister	-	0	0	4	1	0
Dolosigranulum	+	1	0	0	0	0
Dolosigranulum	-	0	0	0	0	0
Dorea	-	0	1	1	0	0
Dorea	+	0	0	0	0	2
Eggerthella	-	0	0	1	0	0
Eggerthella	+	0	0	0	0	1
Enterococcus	+	0	0	0	0	2
Enterococcus	-	0	0	1	0	0
Erysipelatoclostridium	+	0	0	0	0	3
Erysipelatoclostridium	-	0	0	3	0	0
Eubacterium	+	0	0	0	0	4
Eubacterium	-	1	2	1	0	0
Faecalibacterium	+	0	0	0	0	1
Faecalibacterium	-	0	0	1	1	0
Finegoldia	+	0	0	0	1	0
Finegoldia	-	0	1	0	0	0
Fusobacterium	-	1	0	1	2	1
Fusobacterium	+	0	1	1	0	0
Gardnerella	+	0	0	0	1	0
Gardnerella	-	0	1	1	0	0
Gemella	+	0	2	1	0	0
Gemella	-	0	0	0	1	1
Granulicatella	+	0	1	0	0	0
Granulicatella	-	0	0	0	1	0
Haemophilus	+	0	1	0	0	0
Haemophilus	-	1	0	0	3	0
Halovenus	+	0	0	0	0	1
Halovenus	-	0	0	0	0	0
Holdemanella	+	0	0	0	0	2
Holdemanella	-	0	0	0	0	0
Lachnoanaerobaculum	-	1	0	0	1	0
Lachnoanaerobaculum	+	0	1	0	0	0
Lachnoclostridium	-	1	0	3	0	0
Lachnoclostridium	+	0	0	0	0	5
Lactobacillus	+	0	0	0	7	1
Lactobacillus	-	2	2	8	0	1
Lactococcus	+	0	0	0	0	1
Lactococcus	-	0	0	0	2	0
Lautropia	+	0	1	0	0	0
Lautropia	-	0	0	0	1	0
Leptotrichia	+	0	2	0	0	0
Leptotrichia	-	0	0	1	2	0
Mageeibacillus	+	0	0	0	0	0
Mageeibacillus	-	0	0	1	0	0
Megasphaera	+	0	0	0	0	0
Megasphaera	-	0	0	3	0	0
Micrococcus	-	0	0	0	1	0
Micrococcus	+	1	0	1	0	0
Microvirgula	+	0	0	0	0	1
Microvirgula	-	0	0	1	0	0
Mobiluncus	+	0	0	0	0	0
Mobiluncus	-	1	0	1	0	0
Mogibacterium	+	0	1	0	0	0
Mogibacterium	-	1	0	1	1	0
Moraxella	+	0	0	2	0	0
Moraxella	-	0	0	0	0	0
Mycobacterium	+	0	0	0	1	0
Mycobacterium	-	0	0	0	0	0
Mycoplasma	-	1	0	3	0	0
Mycoplasma	+	0	0	0	1	0
Neisseria	-	0	0	0	1	1
Neisseria	+	0	1	1	0	0
Odoribacter	+	0	0	0	0	1
Odoribacter	-	0	0	1	1	0
Oscillibacter	+	0	0	0	0	1
Oscillibacter	-	0	0	2	0	0
Oxalobacter	+	0	0	0	0	1
Oxalobacter	-	0	0	0	0	0
Parabacteroides	+	0	0	0	0	3
Parabacteroides	-	0	0	2	2	0
Paraclostridium	+	0	0	0	0	1
Paraclostridium	-	0	0	0	1	0
Paracoccus	+	0	0	1	0	0
Paracoccus	-	0	0	0	1	0
Parasutterella	-	0	0	0	1	0
Parasutterella	+	0	0	0	0	1
Pasteurella	+	0	0	0	0	0
Pasteurella	-	0	0	0	1	0
Peptococcus	+	0	0	0	0	0
Peptococcus	-	0	0	1	0	0
Peptoniphilus	+	0	0	0	0	0
Peptoniphilus	-	0	0	1	0	0
Peptostreptococcus	+	0	1	0	0	0
Peptostreptococcus	-	1	0	1	0	1
Porphyra	+	0	0	0	0	0
Porphyra	-	0	0	1	0	0
Porphyromonas	-	0	0	1	2	0
Porphyromonas	+	0	1	0	0	0
Prevotella	+	0	8	0	3	0
Prevotella	-	3	0	16	6	1
Proteus	+	0	0	0	0	0
Proteus	-	0	0	1	0	0
Pseudomonas	+	0	0	1	0	0
Pseudomonas	-	0	0	0	0	0
Ralstonia	+	0	0	1	0	0
Ralstonia	-	0	0	0	0	0
Rhodococcus	+	0	0	0	0	0
Rhodococcus	-	0	0	0	1	0
Roseburia	-	0	0	0	0	0
Roseburia	+	0	0	0	0	1
Rothia	+	0	1	0	0	0
Rothia	-	0	0	0	1	0
Rubellimicrobium	+	0	0	0	0	0
Rubellimicrobium	-	0	0	0	1	0
Ruminiclostridium	+	0	0	0	0	1
Ruminiclostridium	-	0	0	0	1	0
Ruminococcus	+	0	0	0	0	3
Ruminococcus	-	0	1	1	0	0
Salmonella	+	0	0	0	0	1
Salmonella	-	0	0	0	0	0
Selenomonas	+	0	2	0	0	0
Selenomonas	-	0	0	0	1	0
Sneathia	-	0	0	2	0	0
Sneathia	+	0	0	0	1	0
Sphingomonas	+	0	0	1	0	0
Sphingomonas	-	0	0	0	0	0
Staphylococcus	+	0	0	0	0	0
Staphylococcus	-	0	0	0	1	0
Streptococcus	+	0	1	3	0	0
Streptococcus	-	2	0	0	6	1
Streptomyces	+	0	0	0	0	0
Streptomyces	-	0	0	1	0	0
Sutterella	+	0	0	0	0	0
Sutterella	-	1	1	0	0	0
Tannerella	-	0	0	1	1	0
Tannerella	+	0	0	0	0	0
Treponema	-	1	0	1	0	0
Treponema	+	0	0	0	0	0
Tyzzerella	+	0	0	0	0	2
Tyzzerella	-	0	0	2	0	0
Ureaplasma	+	0	0	0	1	0
Ureaplasma	-	1	0	1	0	0
Veillonella	+	0	2	0	1	0
Veillonella	-	0	0	3	3	0
Weissella	+	0	0	0	0	1
Weissella	-	0	0	0	0	0
Xenorhabdus	+	0	0	0	0	0
Xenorhabdus	-	0	0	1	0	0
[Eubacterium] sulci[genus]	+	0	1	0	0	0
[Eubacterium] sulci[genus]	-	0	0	1	1	0
